# Supplementary material for: Contrasting genes conferring short- and long-term biofilm adaptation in Listeria
Source: Microb Genom. 2023 Oct 18;9(10):001114. doi: 10.1099/mgen.0.001114 (PMC10634452; doi:10.1099/mgen.0.001114)
Supplement: Supplementary material 2 [file mgen-9-1114-s002.xlsx]

## Sheet: Lmonocytogenes_data_FINAL
Assembly	ID	Isolate	Database	Year	Country	Source_group	Source_details	Source_details2	Serotype	abcZ	bglA	cat	dapE	dat	ldh	lhkA	ST	CC	Lineage	Accession
1_EGD_e	1	EGD-e	Pasteur	1960					1/2c	6	5	6	20	1	4	1	35	CC9	II	NC_003210
10_CLIP_2009_00277	10	CLIP 2009/00277	Pasteur	2007	Tunisia	food unknown			1/2a	7	15	15	8	6	14	9	101	CC101	II	ERR1100932
100_SLCC2479	100	SLCC2479	Pasteur	1966					1/2c	6	5	6	4	1	4	1	9	CC9	II	NC_018589
101_SLCC2540	101	SLCC2540	Pasteur						1/2b	2	9	12	14	3	247	36	617	CC344	I	NC_018586
102_SLCC2755	102	SLCC2755	Pasteur						1/2b	4	4	4	3	2	28	5	66	CC3	I	NC_018587; NC_014495
103_SLCC85	103	SLCC85	Pasteur							18	11	21	24	17	248	13	623	CC131	III	ERR1100977
104_SLCC98	104	SLCC98	Pasteur						1/2a	5	8	5	7	6	45	1	98	CC7	II	ERR1100953
11_J0161	11	J0161	Pasteur	2000	USA	clinic	human		1/2a	7	6	10	6	1	2	1	11	CC11	II	NC_017545
11245_C08078	11245	C08078	Pasteur	2015	UK	animal unknown		abortion fetal stomach content	1/2b	11	1	12	16	3	1	7	59	CC59	I
11246_C07872	11246	C07872	Pasteur	2015	UK	animal unknown		abortion fetus	1/2b	11	1	12	16	3	1	7	59	CC59	I
11247_C07754	11247	C07754	Pasteur	2015	UK	animal unknown		abortion fetal stomach content	1/2a	7	6	15	6	5	2	1	91	CC14	II
11248_C04949	11248	C04949	Pasteur	2015	UK	animal unknown		abortion placenta	1/2b	11	1	12	16	3	1	7	59	CC59	I
11249_UoNLM4	11249	UoNLM4	Pasteur	1995	UK	food production environment		milking machine	1/2b	2	1	11	3	3	1	139	1009	CC5	I
11250_UoNLM6	11250	UoNLM6	Pasteur	1995	UK	food production environment		milking machine	4b	3	1	1	1	3	1	3	1	CC1	I
11251_UoNLM7	11251	UoNLM7	Pasteur	1995	UK	food production environment		milking machine	4b	1	3	7	2	4	1	2	220	CC220	I
11252_R06262	11252	R06262	Pasteur	2015	UK	animal unknown		silage eye	1/2b	11	1	12	16	3	1	7	59	CC59	I
1170_SRR975366	1170	SRR975366	Pasteur	2008	Poland	seafood product	salmon	salmon graved	1/2a	5	6	2	9	5	3	1	8	CC8	II	SRR975366
12_CLIP_2009_00373	12	CLIP 2009/00373	Pasteur	2009	France	food unknown			1/2a	7	6	8	8	6	37	1	121	CC121	II	ERR1100919
13_SLCC2376	13	SLCC2376	Pasteur							18	11	21	24	17	35	13	71	CC131	III	NC_018590
14_SLCC7179	14	SLCC7179	Pasteur	1986	Austria				1/2a	7	6	15	6	5	2	1	91	CC14	II	NC_018593
15_LM12_00396	15	LM12-00396	Pasteur	1998	Finland				1/2a	7	10	16	7	5	2	1	155	CC155	II	NC_017547
16_07PF0776	16	07PF0776	Pasteur						4b	1	2	12	3	2	5	3	4	CC4	I	NC_017728
16752_CLIP_2017_00070	16752	CLIP 2017/00070	Pasteur	2017	France	clinic	human		1/2a	8	6	15	6	6	2	1	399	CC14	II
17_08_5923	17	2023-08-01	Pasteur	2008	Canada	clinic	human	bacteremia	1/2a	5	6	2	29	5	3	1	120	CC8	II	NC_013768
17249_CLIP_2017_00123	17249	CLIP 2017/00123	Pasteur	2017	Portugal	food unknown			1/2a	5	8	5	7	6	2	1	7	CC7	II
17250_CLIP_2017_00140	17250	CLIP 2017/00140	Pasteur	2017	Portugal	food unknown			1/2a	5	8	5	7	6	2	1	7	CC7	II
17251_CLIP_2017_00147	17251	CLIP 2017/00147	Pasteur	2017	Portugal	food production environment			1/2a	5	8	5	7	6	2	1	7	CC7	II
17252_CLIP_2017_00150	17252	CLIP 2017/00150	Pasteur	2017	Portugal	food production environment			1/2a	5	8	5	7	6	2	1	7	CC7	II
17253_CLIP_2017_00166	17253	CLIP 2017/00166	Pasteur	2017	Portugal	food production environment			1/2a	5	8	5	7	6	2	1	7	CC7	II
17254_CLIP_2017_00173	17254	CLIP 2017/00173	Pasteur	2017	Portugal	food unknown			1/2a	5	8	5	7	6	2	1	7	CC7	II
17255_CLIP_2017_00193	17255	CLIP 2017/00193	Pasteur	2017	Portugal	food unknown			1/2a	5	8	5	7	6	2	1	7	CC7	II
17256_CLIP_2017_00198	17256	CLIP 2017/00198	Pasteur	2017	Portugal	food unknown			1/2a	5	8	5	7	6	2	1	7	CC7	II
18_10403S	18	10403S	Pasteur	1968	USA	clinic	human	skin lesion	1/2a	5	8	5	7	6	38	1	85	CC7	II	NC_017544
183_C00938	183	C00938	Pasteur	2015	UK	animal unknown		silage eye	1/2a	17	13	3	6	5	7	1	20	CC20	II
19_ATCC19117	19	ATCC19117	Pasteur		Canada				4b	1	1	11	11	2	1	5	2	CC2	I	NC_018584
19175_FDA00006789	19175	FDA00006789	Pasteur	-1	Poland	seafood product	salmon	bacon cut smoked salmon	1/2a	7	6	8	8	6	37	1	121	CC121	II	SRR3278101
19176_FDA00005578	19176	FDA00005578	Pasteur		Poland	dairy product		cheese	4b	1	1	11	11	2	1	5	2	CC2	I	SRR3173374
19177_FDA00006335	19177	FDA00006335	Pasteur		Poland	seafood product	salmon	smoked salmon	1/2a	5	7	6	4	5	4	1	204	CC204	II	SRR3330415
19178_FDA00006334	19178	FDA00006334	Pasteur		Poland	seafood product	salmon	smoked salmon	1/2a	5	7	6	4	5	4	1	204	CC204	II	SRR3330416
19179_FDA00006333	19179	FDA00006333	Pasteur		Poland	seafood product	salmon	smoked salmon	1/2a	5	7	6	4	5	4	1	204	CC204	II	SRR3330417
19409_LM28FR	19409	LM28FR	Pasteur	2014	Chile				1/2a	7	6	8	8	6	37	1	121	CC121	II	ERR1432986
2_F2365	2	F2365	Pasteur	1985	USA	dairy product		cheese	4b	3	1	1	1	3	1	3	1	CC1	I	NC_002973; SRR2229351
20_F6854	20	F6854	Pasteur	1988	USA	food unknown			1/2a	7	6	10	6	1	2	1	11	CC11	II	GCA_000167135.1
20240_FDA00011168	20240	FDA00011168	Pasteur	2016	Chile	seafood product	mussel	frozen cooked mussel meat	1/2b	4	4	4	3	2	1	5	3	CC3	I	SRR5604250
20242_CFSAN020983	20242	CFSAN020983	Pasteur	2009	Colombia	dairy product		white hard cheese	1/2a	7	49	19	6	1	24	1	378	CC19	II	SRR3945507
20540_FDA00005351	20540	FDA00005351	Pasteur	2011	Peru	seafood product		frozen seafood mix	4b	3	1	1	1	3	1	3	1	CC1	I	SRR5972864
20552_L_007_09	20552	L-007-09	Pasteur		Chile	clinic	human		1/2a	6	5	6	4	1	4	1	9	CC9	II	SRR5931789
20554_L_039_09	20554	L-039-09	Pasteur		Chile	clinic	human		1/2a	6	5	6	4	1	4	1	9	CC9	II	SRR5931791
20555_L_014_08	20555	L-014-08	Pasteur		Chile	clinic	human		4b	3	1	1	1	3	1	3	1	CC1	I	SRR5931792
20556_L_053_09	20556	L-053-09	Pasteur		Chile	clinic	human			6	5	6	4	1	4	1	9	CC9	II	SRR5931797
20557_L_049_09	20557	L-049-09	Pasteur		Chile	clinic	human			6	5	6	4	1	4	1	9	CC9	II	SRR5931798
20558_L_074_09	20558	L-074-09	Pasteur		Chile	clinic	human		1/2a	6	5	6	4	1	4	1	9	CC9	II	SRR5931799
20559_L_237_08	20559	L-237-08	Pasteur		Chile	clinic	human		4b	3	1	1	1	3	1	3	1	CC1	I	SRR5931800
20560_L242_13	20560	L242-13	Pasteur		Chile	clinic	human		1/2b	4	4	4	3	2	1	5	3	CC3	I	SRR5931801
20561_L_206_08	20561	L-206-08	Pasteur		Chile	clinic	human		4b	3	1	1	1	3	1	3	1	CC1	I	SRR5931802
20562_L119_09	20562	L119-09	Pasteur		Chile	clinic	human			6	5	6	4	1	4	1	9	CC9	II	SRR5931803
20564_L116_09	20564	L116-09	Pasteur		Chile	clinic	human		1/2c	6	5	6	4	1	4	1	9	CC9	II	SRR5931805
20565_L_141_14	20565	L-141-14	Pasteur		Chile	clinic	human		4b	3	1	1	1	3	1	3	1	CC1	I	SRR5931806
20566_L_207_14	20566	L-207-14	Pasteur		Chile	clinic	human		4b	1	1	11	11	2	1	5	2	CC2	I	SRR5931807
20567_L_266_08	20567	L-266-08	Pasteur		Chile	clinic	human		4b	3	1	1	1	3	1	3	1	CC1	I	SRR5931808
20568_L_332_12	20568	L-332-12	Pasteur		Chile	clinic	human		1/2a	6	5	6	4	1	4	1	9	CC9	II	SRR5931809
20569_L_131_08	20569	L-131-08	Pasteur		Chile	clinic	human		4b	3	1	1	1	3	1	3	1	CC1	I	SRR5931810
20570_L43_09	20570	L43-09	Pasteur		Chile	clinic	human		1/2c	6	5	6	4	1	4	1	9	CC9	II	SRR5931811
20572_L_221_14	20572	L-221-14	Pasteur		Chile	clinic	human		4b	3	1	1	1	3	1	3	1	CC1	I	SRR5931813
20573_L_426_13	20573	L-426-13	Pasteur		Chile	clinic	human		4b	3	1	1	1	3	1	3	1	CC1	I	SRR5931814
20574_L_155_08	20574	L-155-08	Pasteur		Chile	clinic	human		4b	3	1	1	1	3	1	3	1	CC1	I	SRR5931815
20575_L_135_09	20575	L-135-09	Pasteur		Chile	clinic	human		1/2c	6	5	6	4	1	4	1	9	CC9	II	SRR5931923
20576_L48_09	20576	L48-09	Pasteur		Chile	clinic	human			6	5	6	4	1	4	1	9	CC9	II	SRR5931932
20830_BHU1	20830	BHU1	Pasteur	2014	India	environment			4b	3	1	1	1	3	131	3	328	CC1	I	NZ_JUKE01000001.1
20831_BHU2	20831	BHU2	Pasteur	2014	India	environment			4b	3	1	1	1	3	131	3	328	CC1	I	NZ_JUKF01000001.1
20832_BHU3	20832	BHU3	Pasteur	2014	India	clinic	human		4b	3	1	1	1	3	131	3	328	CC1	I	NZ_JUKG01000001.1
21_F6900	21	F6900	Pasteur	1989	USA	clinic	human		1/2a	7	6	10	6	1	2	1	11	CC11	II	GCA_000168615.1
21118_NTSN	21118	NTSN	Pasteur	2011	China	animal unknown			4b	3	1	1	1	3	1	3	1	CC1	I	NZ_CP009897.1
2118_2542	2118	2542	Pasteur		Portugal	clinic	human	placenta		3	1	12	70	2	1	5	388	CC388	I	FZRK00000000
2119_CFSAN008100	2119	CFSAN008100	Pasteur		USA	salad product	vegetation	green chile ingredient		2	1	11	3	3	1	7	5	CC5	I	CP011398.2
2142_CIIMS_NV_3	2142	CIIMS-NV-3	Pasteur	2016	India	clinic	human		4b	3	1	1	1	3	131	3	328	CC1	I	CP031674; SRR8383222
22_FSL_J1_194	22	FSL J1-194	Pasteur		USA	clinic	human		1/2b	12	12	12	1	3	1	4	88	CC88	I	GCA_000168395.1
23_FSL_J1_208	23	FSL J1-208	Pasteur	1998	USA	agriculture	goat			86	75	93	101	61	232	77	569	ST569	IV	NZ_CM001469; NZ_CM001470
23371_LS1302	23371	LS1302	Pasteur	2017	USA	animal unknown				41	33	43	144	70	111	28	1393	CC641	III	SRR5896296
23372_LS1278	23372	LS1278	Pasteur	2017	USA	animal unknown				49	186	52	24	17	145	37	1394	CC331	III	SRR5896270
23543_CFSAN068870	23543	CFSAN068870	Pasteur	2017	USA	animal unknown			1/2a	203	8	5	7	6	2	1	1399	CC7	II	SRR6116309
24_FSL_N1_017	24	FSL N1-017	Pasteur		USA	food unknown			1/2b	4	4	4	3	2	1	5	3	CC3	I	GCA_000168515.1
25_FSL_N3_165	25	FSL N3-165	Pasteur		USA	animal unknown			1/2a	21	6	15	8	6	2	14	222	CC90	II	GCA_000168535.1
26_FSL_R2_503	26	FSL R2-503	Pasteur	1994	USA			gastrointestinal infection	1/2b	4	4	4	3	2	1	5	3	CC3	I	GCA_000168555.1
27_HCC23	27	HCC23	Pasteur		USA	animal unknown				19	17	22	25	15	79	12	201	CC69	III	NC_011660
27800_531	27800	531	Pasteur	2016	Poland	food unknown			4b	1	1	11	11	2	1	5	2	CC2	I
27801_539	27801	539	Pasteur	2016	Poland	food unknown			4b	1	1	11	11	2	1	5	2	CC2	I
27802_568	27802	568	Pasteur	2016	Poland	food unknown			4b	1	1	11	11	2	1	5	2	CC2	I
27804_760	27804	760	Pasteur	2017	Poland	food unknown			4b	1	1	11	11	2	1	5	2	CC2	I
27811_875	27811	875	Pasteur	2017	Poland	food unknown			1/2b	12	1	4	14	3	39	4	87	CC87	I
27814_887	27814	887	Pasteur	2017	Poland	food production environment			4b	3	1	1	1	3	1	3	1	CC1	I
27816_896	27816	896	Pasteur	2017	Poland	food unknown			4b	1	1	11	11	2	1	5	2	CC2	I
27818_902	27818	902	Pasteur	2017	Poland	food unknown			4b	3	9	9	3	3	1	5	6	CC6	I
27819_70	27819	70	Pasteur	2014	Poland	food unknown			4b	3	9	9	3	3	1	5	6	CC6	I
27820_104	27820	104	Pasteur	2015	Poland	food unknown			4b	3	1	1	1	3	1	3	1	CC1	I
27822_163	27822	163	Pasteur	2015	Poland	food unknown			4b	3	9	9	3	3	1	5	6	CC6	I
27823_164	27823	164	Pasteur	2015	Poland	food production environment			1/2b	2	1	11	3	3	1	7	5	CC5	I
27824_166	27824	166	Pasteur	2015	Poland	food production environment			1/2b	11	1	36	2	3	1	7	191	CC191	I
27825_170	27825	170	Pasteur	2015	Poland	food production environment			1/2b	4	4	4	3	2	1	5	3	CC3	I
27826_174	27826	174	Pasteur	2015	Poland	food production environment			1/2b	2	1	11	3	3	1	7	5	CC5	I
27827_176	27827	176	Pasteur	2015	Poland	food production environment			1/2b	2	1	11	3	3	1	7	5	CC5	I
27828_195	27828	195	Pasteur	2015	Poland	food unknown			4b	1	1	11	11	2	12	5	145	CC2	I
27829_234	27829	234	Pasteur	2015	Poland	food unknown			4b	3	1	1	1	3	1	3	1	CC1	I
27830_253	27830	253	Pasteur	2015	Poland	food unknown			4b	1	1	11	11	2	1	5	2	CC2	I
27831_255	27831	255	Pasteur	2015	Poland	food production environment			1/2b	4	4	4	3	2	1	5	3	CC3	I
27832_335	27832	335	Pasteur	2015	Poland	food unknown			4b	1	1	11	11	2	12	5	145	CC2	I
27833_412	27833	412	Pasteur	2015	Poland	food unknown			4b	1	1	11	11	2	1	5	2	CC2	I
27834_463	27834	463	Pasteur	2016	Poland	food unknown			4b	1	1	11	11	2	1	5	2	CC2	I
27835_489	27835	489	Pasteur	2016	Poland	food unknown			4b	1	1	11	11	2	12	5	145	CC2	I
27836_490	27836	490	Pasteur	2016	Poland	food unknown			4b	3	9	9	3	3	1	5	6	CC6	I
27837_491	27837	491	Pasteur	2016	Poland	food unknown			4b	3	9	9	3	3	1	5	6	CC6	I
27838_499	27838	499	Pasteur	2016	Poland	food unknown			4b	1	1	11	11	2	1	5	2	CC2	I
27839_500	27839	500	Pasteur	2016	Poland	food unknown			1/2b	2	1	11	3	3	1	7	5	CC5	I
27840_526	27840	526	Pasteur	2016	Poland	food unknown			4b	1	1	11	11	2	1	5	2	CC2	I
27841_530	27841	530	Pasteur	2016	Poland	food production environment			1/2b	2	1	11	3	3	1	7	5	CC5	I
27842_555	27842	555	Pasteur	2016	Poland	food production environment			4b	1	1	11	11	2	1	5	2	CC2	I
27843_571	27843	571	Pasteur	2016	Poland	food unknown			4b	1	1	11	11	2	1	5	2	CC2	I
27844_600	27844	600	Pasteur	2016	Poland	food unknown			1/2b	2	1	11	3	3	1	7	5	CC5	I
27845_604	27845	604	Pasteur	2016	Poland	food unknown			4b	3	1	1	1	3	1	3	1	CC1	I
27846_613	27846	613	Pasteur	2016	Poland	food production environment			1/2b	4	4	4	3	2	1	5	3	CC3	I
27847_622	27847	622	Pasteur	2016	Poland	food production environment			1/2b	2	1	11	3	3	1	7	5	CC5	I
27848_623	27848	623	Pasteur	2016	Poland	food production environment			1/2b	2	1	11	3	3	1	7	5	CC5	I
27849_636	27849	636	Pasteur	2016	Poland	food production environment			1/2b	2	1	11	3	3	1	7	5	CC5	I
27850_690	27850	690	Pasteur	2016	Poland	food unknown			4b	1	1	11	11	2	12	5	145	CC2	I
27851_691	27851	691	Pasteur	2016	Poland	food unknown			4b	1	1	11	11	2	12	5	145	CC2	I
27852_692	27852	692	Pasteur	2016	Poland	food unknown			4b	1	1	11	11	2	12	5	145	CC2	I
27853_707	27853	707	Pasteur	2016	Poland	food production environment			1/2b	2	1	11	3	3	1	7	5	CC5	I
27854_741	27854	741	Pasteur	2017	Poland	food unknown			4b	3	1	1	1	3	1	3	1	CC1	I
27898_CLIST_2137	27898	CLIST 2137	Pasteur	1983	Brazil	clinic	human		1/2c	6	5	6	4	1	4	1	9	CC9	II	ERR3199886
27899_CLIST_2140	27899	CLIST 2140	Pasteur	1978	Brazil	clinic	human		1/2a	5	8	5	7	6	22	1	12	CC7	II	ERR3199887
27901_CLIST_3732	27901	CLIST 3732	Pasteur	1989	Brazil	clinic	human		1/2c	6	5	6	4	1	4	1	9	CC9	II	ERR3199888
27902_CLIST_732	27902	CLIST 732	Pasteur	2009	Brazil	food unknown			1/2a	5	6	2	9	5	3	1	8	CC8	II	ERR3199900
27903_CLIST_3186	27903	CLIST 3186	Pasteur	2006	Brazil	food unknown			1/2c	6	5	6	4	1	4	1	9	CC9	II	ERR3199901
27904_CLIST_3727	27904	CLIST 3727	Pasteur	2003	Brazil	food unknown			1/2a	5	6	2	9	186	3	1	1419	CC8	II	ERR3199902
27905_CLIST_3864	27905	CLIST 3864	Pasteur	2002	Brazil	food unknown			1/2a	7	6	8	8	6	37	1	121	CC121	II	ERR3199903
27906_CLIST_2083	27906	CLIST 2083	Pasteur	2008	Brazil	clinic	human	lymphoma patient	1/2b	4	4	4	3	2	1	5	3	CC3	I	ERR3199889
27907_CLIST_2138	27907	CLIST 2138	Pasteur	1982	Brazil	clinic	human	meningitis	1/2b	4	4	4	3	2	1	5	3	CC3	I	ERR3199890
27908_7	27908	7	Pasteur	2009	Brazil	food unknown			1/2b	4	4	4	3	2	1	5	3	CC3	I	ERR3199904
27909_CLIST_441	27909	CLIST 441	Pasteur	2010	Brazil	food unknown			1/2b	4	4	4	3	2	1	5	3	CC3	I	ERR3199905
27910_CLIST_3865	27910	CLIST 3865	Pasteur	2002	Brazil	food unknown			1/2b	4	4	4	3	2	1	5	3	CC3	I	ERR3199906
27911_CLIST_3869	27911	CLIST 3869	Pasteur	2004	Brazil	food unknown			1/2b	4	4	4	3	2	1	5	3	CC3	I	ERR3199907
27912_CLIST_3870	27912	CLIST 3870	Pasteur	2004	Brazil	food unknown			1/2b	34	39	11	15	3	1	2	288	CC288	I	ERR3199908
27913_19	27913	19	Pasteur	2009	Brazil	food production environment			1/2c	6	5	6	4	1	4	1	9	CC9	II	ERR3199909
27914_227	27914	227	Pasteur	2010	Brazil	food production environment			1/2c	6	5	6	4	1	4	1	9	CC9	II	ERR3199910
27915_45	27915	45	Pasteur	2010	Brazil	food unknown			1/2c	6	5	6	4	1	4	1	9	CC9	II	ERR3199911
27916_508	27916	508	Pasteur	2012	Brazil	food unknown			1/2c	6	5	6	4	1	4	1	9	CC9	II	ERR3199912
27917_581	27917	581	Pasteur	2012	Brazil	food unknown			1/2c	6	5	6	4	1	4	1	9	CC9	II	ERR3199913
27918_CLIST_3726	27918	CLIST 3726	Pasteur	2003	Brazil	food unknown			1/2c	6	5	6	4	1	4	1	9	CC9	II	ERR3199914
27920_CLIST_1011	27920	CLIST 1011	Pasteur	1985	Brazil	clinic	human	kidney transplantation	4b	3	1	1	1	3	1	3	1	CC1	I	ERR3199891
27921_CLIST_1015	27921	CLIST 1015	Pasteur	1985	Brazil	clinic	human	kidney transplantation	4b	3	1	1	1	3	1	3	1	CC1	I	ERR3199892
27922_CLIST_2167	27922	CLIST 2167	Pasteur	1997	Brazil	clinic	human		4b	3	18	27	3	4	106	23	520	CC315	I	ERR3199893
27923_CLIST_2168	27923	CLIST 2168	Pasteur	2007	Brazil	clinic	human	stillbirth	4b	3	1	1	16	7	1	4	218	CC218	I	ERR3199894
27924_CLIST_2930	27924	CLIST 2930	Pasteur	2004	Brazil	clinic	human	sepsis	4b	3	1	1	16	7	1	4	218	CC218	I	ERR3199895
27925_CLIST_3723	27925	CLIST 3723	Pasteur	1990	Brazil	clinic	human		4b	1	1	11	11	2	1	5	2	CC2	I	ERR3199896
27926_CLIST_3734	27926	CLIST 3734	Pasteur	1989	Brazil	clinic	human		4b	3	1	1	16	7	1	4	218	CC218	I	ERR3199897
27927_CLIST_3735	27927	CLIST 3735	Pasteur	1985	Brazil	clinic	human	kidney transplantation	4b	3	1	1	1	3	1	3	1	CC1	I	ERR3199898
27928_CLIST_3739	27928	CLIST 3739	Pasteur	2000	Brazil	clinic	human		4b	1	1	11	11	2	1	5	2	CC2	I	ERR3199899
27929_233	27929	233	Pasteur	2012	Brazil	food production environment			4b	1	1	11	11	2	1	5	2	CC2	I	ERR3199915
27930_1282	27930	1282	Pasteur	2013	Brazil	food production environment			4b	3	1	1	16	7	1	4	218	CC218	I	ERR3199916
27931_CLIST_3729	27931	CLIST 3729	Pasteur	1991	Brazil	animal unknown			4b	1	1	11	11	2	1	5	2	CC2	I	ERR3199917
27932_74	27932	74	Pasteur	2010	Brazil	food unknown			4b	3	1	1	16	7	1	4	218	CC218	I	ERR3199918
27933_CLIST_3192	27933	CLIST 3192	Pasteur	2006	Brazil	food unknown			4b	3	18	27	3	4	106	23	520	CC315	I	ERR3199919
27934_CLIST_3724	27934	CLIST 3724	Pasteur	2003	Brazil	food unknown			4b	1	1	11	11	2	1	5	2	CC2	I	ERR3199920
28_HPB2262	28	HPB2262	Pasteur	1997	Italy			febrile gastrointestinal infection	4b	1	1	11	11	2	1	5	2	CC2	I	GCA_000168815.1
29_J2818	29	J2818	Pasteur	2000	USA	clinic	human		1/2a	7	6	10	6	1	2	1	11	CC11	II	GCA_000168655.1
29784_Lm16	29784	Lm16	Pasteur	2003	Brazil	meat product	pig	pork sausage	1/2a	7	10	16	7	5	2	1	155	CC155	II	CP027029.1
3_SLCC2482	3	SLCC2482	Pasteur	1966					1/2b	4	4	4	3	2	1	5	3	CC3	I	NC_018591; NC_018888
30_L312	30	L312	Pasteur						4b	1	2	12	3	2	5	3	4	CC4	I	NC_018642
31_L99	31	L99	Pasteur							19	17	22	25	15	79	12	201	CC69	III	NC_017529
32_LL195	32	LL195	Pasteur	1987	Switzerland	clinic	human		4b	3	1	1	1	3	1	3	1	CC1	I	NC_019556
322_EGD	322	EGD	Pasteur	1949					1/2a	5	8	5	7	6	22	1	12	CC7	II	NC_022568
3295_CLIP_86256	3295	CLIP 86256	Pasteur	2000	France	clinic	human	cerebrospinal fluid	4b	3	1	1	1	14	1	3	62	CC1	I
33_CLIP_2005_00008	33	CLIP 2005/00008	Pasteur	2005	France	food unknown			4b	3	1	1	1	3	1	3	1	CC1	I	ERR1100936
34_CLIP_2005_00065	34	CLIP 2005/00065	Pasteur	2005	France	clinic	human	meningitis	1/2a	7	10	16	7	5	2	1	155	CC155	II	ERR1100937
34111_617	34111	617	Pasteur	2016	Poland	meat product	pig	cooked sausage	1/2b	2	1	11	3	3	1	7	5	CC5	I
34126_161	34126	161	Pasteur	2015	Poland	meat product	pig	sausage		1	1	11	11	2	1	5	2	CC2	I
34127_462	34127	462	Pasteur	2016	Poland	food production environment	slaughterhouse	saw	1/2b	4	4	4	3	2	1	5	3	CC3	I
34128_513	34128	513	Pasteur	2016	Poland	meat product	pig	smoked sausage	4b	1	1	11	11	2	1	5	2	CC2	I
34130_637	34130	637	Pasteur	2016	Poland	meat product	pig	mett	4b	1	1	11	11	2	1	5	2	CC2	I
34279_T1_020	34279	T1-020	Pasteur	2010	Chile	food production environment			1/2a	7	6	8	8	6	37	1	121	CC121	II	SRR3394977
34280_T1_001	34280	T1-001	Pasteur	2009	Chile	clinic	human	amniotic fluid	1/2c	6	5	6	4	1	4	1	9	CC9	II	SRR3394983
34281_T1_002	34281	T1-002	Pasteur	2010	Chile	clinic	human	bacteremia	1/2a	5	8	5	7	6	2	1	7	CC7	II	SRR3394984
34282_T1_003	34282	T1-003	Pasteur	2011	Chile	clinic	human	cerebrospinal fluid	1/2a	5	6	2	9	5	3	1	8	CC8	II	SRR3394985
34283_T1_004	34283	T1-004	Pasteur	2011	Chile	clinic	human		1/2b	2	4	12	3	3	451	2	1445	CC392	I	SRR3394986
34284_T1_005	34284	T1-005	Pasteur	2010	Chile	clinic	human		1/2b	2	1	11	3	3	1	7	5	CC5	I	SRR3394987
34285_T1_006	34285	T1-006	Pasteur	2010	Chile	clinic	human		4b	3	1	1	1	3	11	3	73	CC1	I	SRR3394996
34286_T1_007	34286	T1-007	Pasteur	2010	Chile	clinic	human	bacteremia	4b	3	1	1	1	3	1	3	1	CC1	I	SRR3394997
34287_T1_008	34287	T1-008	Pasteur	2011	Chile	clinic	human		4b	3	1	1	1	3	1	3	1	CC1	I	SRR3394998
34288_T1_009	34288	T1-009	Pasteur	2011	Chile	clinic	human	amniotic fluid	4b	3	1	1	1	3	1	3	1	CC1	I	SRR3394999
34289_T1_010	34289	T1-010	Pasteur	2011	Chile	clinic	human	bacteremia	4b	3	1	1	1	3	1	3	1	CC1	I	SRR3394968
34290_T1_011	34290	T1-011	Pasteur	2010	Chile	meat product	pig	ham	1/2a	5	6	2	9	5	3	1	8	CC8	II	SRR3394969
34291_T1_012	34291	T1-012	Pasteur	2010	Chile	food unknown			1/2b	4	4	4	3	2	1	5	3	CC3	I	SRR3394970
34292_T1_013	34292	T1-013	Pasteur	2010	Chile	dairy product	cow	ice cream	1/2b	2	1	11	3	3	1	7	5	CC5	I	SRR3394971
34293_T1_014	34293	T1-014	Pasteur	2010	Chile	meat product	pig	bologna sausage	1/2c	6	5	6	4	1	4	1	9	CC9	II	SRR3394972
34294_T1_016	34294	T1-016	Pasteur	2010	Chile	meat product	turkey	smoked turkey ham	4b	3	9	9	3	3	1	5	6	CC6	I	SRR3394973
34295_T1_017	34295	T1-017	Pasteur	2010	Chile	meat product	pig	dried cured ham	1/2c	6	5	6	4	1	4	1	9	CC9	II	SRR3394974
34296_T1_019	34296	T1-019	Pasteur	2010	Chile	food production environment			4b	3	9	9	3	3	1	5	6	CC6	I	SRR3394976
34297_T1_022	34297	T1-022	Pasteur	2011	Chile	clinic	human		4b	3	1	1	1	3	1	3	1	CC1	I	SRR3394978
34298_T1_023	34298	T1-023	Pasteur	2008	Chile	clinic	human		4b	3	1	1	1	3	1	3	1	CC1	I	SRR3394979
34299_T1_024	34299	T1-024	Pasteur	2008	Chile	clinic	human		4b	3	1	1	1	3	1	3	1	CC1	I	SRR3395000
34300_T1_025	34300	T1-025	Pasteur	2010	Chile	clinic	human	bacteremia	4b	3	1	1	1	3	1	3	1	CC1	I	SRR3395001
34301_T1_026	34301	T1-026	Pasteur	2010	Chile	food unknown			1/2c	6	5	6	4	1	4	1	9	CC9	II	SRR3395002
34302_T1_027	34302	T1-027	Pasteur	2010	Chile	clinic	human	bacteremia	1/2a	5	8	5	7	6	2	1	7	CC7	II	SRR3395003
34303_T1_028	34303	T1-028	Pasteur	2008	Chile	clinic	human	bacteremia	4b	3	1	1	1	3	1	3	1	CC1	I	SRR3395004
34304_T1_029	34304	T1-029	Pasteur	2010	Chile	meat product	pig	pork pate	4b	1	1	11	11	2	1	5	2	CC2	I	SRR3395005
34306_T1_031	34306	T1-031	Pasteur	2010	Chile	clinic	human		4b	3	1	1	1	3	1	3	1	CC1	I	SRR3395007
34308_T1_034	34308	T1-034	Pasteur	2010	Chile	dairy product	cow	ice cream	1/2b	2	1	11	3	3	1	7	5	CC5	I	SRR3395009
34309_T1_037	34309	T1-037	Pasteur	2011	Chile	clinic	human		1/2a	5	7	3	5	1	8	6	37	CC37	II	SRR3395010
34310_T1_038	34310	T1-038	Pasteur	2010	Chile	meat product	turkey	smoked turkey ham	1/2a	7	6	8	8	6	37	1	121	CC121	II	SRR3395011
34311_T1_039	34311	T1-039	Pasteur	2010	Chile	clinic	human		4b	1	1	11	11	2	1	5	2	CC2	I	SRR3395012
34312_T1_040	34312	T1-040	Pasteur	2009	Chile	food unknown			1/2c	6	5	6	4	1	4	1	9	CC9	II	SRR3395013
34313_T1_041	34313	T1-041	Pasteur	2011	Chile	clinic	human		4b	3	1	1	1	3	1	3	1	CC1	I	SRR3395014
34314_T1_042	34314	T1-042	Pasteur	2009	Chile	food unknown			4b	3	1	1	1	3	1	3	1	CC1	I	SRR3395016
34315_T1_043	34315	T1-043	Pasteur	2010	Chile	clinic	human		4b	3	1	1	1	3	1	3	1	CC1	I	SRR3395023
34317_CFSAN018246	34317	CFSAN018246	Pasteur	2014	Chile	food unknown			1/2a	5	7	3	5	1	8	6	37	CC37	II	SRR1378345
34318_CFSAN022343	34318	CFSAN022343	Pasteur	2014	Chile	food unknown			1/2b	34	1	57	14	2	1	2	363	CC5	I	SRR1531036
34320_FDA00005629	34320	FDA00005629	Pasteur	2012	Chile	food unknown			1/2a	5	6	2	9	5	3	1	8	CC8	II	SRR7355741
34321_FDA00005634	34321	FDA00005634	Pasteur	2010	Chile	food unknown			1/2a	5	6	2	9	5	3	1	8	CC8	II	SRR1979267
34322_FDA00005976	34322	FDA00005976	Pasteur	2004	Chile	food unknown			1/2b	2	1	11	3	3	1	7	5	CC5	I	SRR6783012
34323_FDA00006193	34323	FDA00006193	Pasteur	2004	Chile	food unknown			4b	3	1	1	1	3	1	3	1	CC1	I	SRR6475462
34324_FDA00006194	34324	FDA00006194	Pasteur	2004	Chile	food unknown			4b	3	1	1	1	3	1	3	1	CC1	I	SRR6475347
34325_FDA00006216	34325	FDA00006216	Pasteur	2001	Chile	food unknown			4b	3	1	1	1	3	1	3	1	CC1	I	SRR6475461
34326_FDA00006217	34326	FDA00006217	Pasteur	2001	Chile	food unknown			4b	3	1	1	1	3	1	3	1	CC1	I	SRR6425534
34327_FDA00006218	34327	FDA00006218	Pasteur	2011	Peru	food unknown			4b	3	1	1	1	3	1	3	1	CC1	I	SRR6926317
34328_FDA00006219	34328	FDA00006219	Pasteur	2011	Peru	food unknown			4b	3	1	1	1	3	1	3	1	CC1	I	SRR6926208
34329_FDA00006338	34329	FDA00006338	Pasteur	2012	Chile	food unknown			1/2a	5	6	2	9	5	3	1	8	CC8	II	SRR6413646
34330_FDA00006339	34330	FDA00006339	Pasteur	2012	Chile	food unknown			1/2a	5	6	2	9	5	3	1	8	CC8	II	SRR6413631
34331_FDA00006480	34331	FDA00006480	Pasteur	2004	Chile	food unknown			4b	1	9	12	56	2	1	3	279	ST279	I	SRR6321793
34332_FDA00006803	34332	FDA00006803	Pasteur	2011	Chile	food unknown			4b	3	9	9	3	3	1	5	6	CC6	I	SRR7702520
34333_FDA00006804	34333	FDA00006804	Pasteur	2011	Chile	food unknown			4b	3	9	9	3	3	1	5	6	CC6	I	SRR7702521
34334_FDA00006882	34334	FDA00006882	Pasteur	2011	Peru	food unknown			4b	3	1	1	1	3	1	3	1	CC1	I	SRR6926202
34335_FDA00006883	34335	FDA00006883	Pasteur	2011	Peru	food unknown			4b	3	1	1	1	3	1	3	1	CC1	I	SRR6926341
34336_FDA00006884	34336	FDA00006884	Pasteur	2011	Peru	food unknown			4b	3	1	1	1	3	1	3	1	CC1	I	SRR6926319
34337_FDA00006885	34337	FDA00006885	Pasteur	2011	Peru	food unknown			4b	3	1	1	1	3	1	3	1	CC1	I	SRR6926745
34338_FDA00006886	34338	FDA00006886	Pasteur	2011	Peru	food unknown			4b	3	1	1	1	3	1	3	1	CC1	I	SRR7029714
34339_FDA00006887	34339	FDA00006887	Pasteur	2011	Peru	food unknown			4b	3	1	1	1	3	1	3	1	CC1	I	SRR7029600
34340_FDA00007118	34340	FDA00007118	Pasteur	2001	Chile	seafood product	crab	crabmeat	4b	1	9	12	56	2	1	3	279	ST279	I	SRR5400202
34341_FDA00007119	34341	FDA00007119	Pasteur	2001	Chile	seafood product	crab	crabmeat	4b	1	9	12	56	2	1	3	279	ST279	I	SRR5400201
34342_FDA00007216	34342	FDA00007216	Pasteur	2002	Argentina	food unknown			1/2b	11	1	12	16	3	1	7	59	CC59	I	SRR6966186
34343_FDA00008601	34343	FDA00008601	Pasteur	2014	Chile	food unknown			4b	3	1	1	16	7	1	4	218	CC218	I	SRR1665132
34344_FDA00008832	34344	FDA00008832	Pasteur	2015	Chile	food unknown			1/2a	5	6	2	9	5	3	1	8	CC8	II	SRR1816857
34345_FDA00009988	34345	FDA00009988	Pasteur	2016	Colombia	food unknown			1/2a	5	8	5	7	6	2	1	7	CC7	II	SRR3242137
34346_FDA00013421	34346	FDA00013421	Pasteur	2018	Venezuela	food unknown			4b	3	1	1	1	3	1	3	1	CC1	I	SRR7759440
34347_SENASICA_Li_H36	34347	SENASICA_Li_H36	Pasteur	2015	Chile	food unknown			1/2a	5	7	3	5	1	8	6	37	CC37	II	SRR7822162
34348_SENASICA_Li_H48	34348	SENASICA_Li_H48	Pasteur	2016	Chile	food unknown			1/2a	5	7	3	5	1	8	6	37	CC37	II	SRR7822160
34349_SENASICA_Li_S57	34349	SENASICA_Li_S57	Pasteur	2016	Chile	food unknown			4b	3	1	12	70	2	1	5	388	CC388	I	SRR7786747
34350_SENASICA_Li_U16	34350	SENASICA_Li_U16	Pasteur	2017	Chile	food unknown			1/2b	11	96	4	16	2	1	5	736	CC736	I	SRR7786756
34351_SENASICA_Li_U19	34351	SENASICA_Li_U19	Pasteur	2017	Chile	food unknown			1/2a	5	6	2	9	5	3	1	8	CC8	II	SRR7786755
34352_SENASICA_Li_U20	34352	SENASICA_Li_U20	Pasteur	2017	Chile	food unknown			1/2a	5	6	2	9	5	3	1	8	CC8	II	SRR7786775
34353_356_04	34353	356/04	Pasteur	2004	Poland	clinic	human		4b	1	1	11	11	2	1	5	2	CC2	I	QPLL00000000.1
34354_28_11	34354	2022-11-28	Pasteur	2011	Poland	clinic	human		4b	1	1	11	11	2	1	5	2	CC2	I	ERR2522387
34355_902_11	34355	902/11	Pasteur	2011	Poland	clinic	human		4b	3	9	9	3	3	1	5	6	CC6	I	ERR2522390
34356_4492_11	34356	4492/11	Pasteur	2011	Poland	clinic	human		4b	3	9	9	3	3	1	5	6	CC6	I	ERR2522394
34357_4633_11	34357	4633/11	Pasteur	2011	Poland	clinic	human		4b	3	9	9	3	3	1	5	6	CC6	I	ERR2522396
34358_4853_11	34358	4853/11	Pasteur	2011	Poland	clinic	human		4b	1	1	11	11	2	1	5	2	CC2	I	ERR2522397
34359_5169_11	34359	5169/11	Pasteur	2011	Poland	clinic	human		4b	3	9	9	3	3	1	5	6	CC6	I	ERR2522402
34360_5170_11	34360	5170/11	Pasteur	2011	Poland	clinic	human		4b	3	9	9	3	3	1	5	6	CC6	I	ERR2522403
34361_5440_11	34361	5440/11	Pasteur	2011	Poland	clinic	human		1/2b	4	4	4	3	2	1	5	3	CC3	I	ERR2522405
34362_9259_11	34362	9259/11	Pasteur	2011	Poland	clinic	human		4b	3	9	9	3	3	1	5	6	CC6	I	ERR2522411
34363_3496_12	34363	3496/12	Pasteur	2012	Poland	clinic	human		1/2a	7	5	10	21	1	4	1	451	CC11	II	ERR2522412
34364_10203_11	34364	10203/11	Pasteur	2011	Poland	clinic	human		4b	3	1	1	1	3	1	3	1	CC1	I	ERR2522414
34365_378_12	34365	378/12	Pasteur	2012	Poland	clinic	human		4b	3	9	9	3	3	1	5	6	CC6	I	ERR2522415
34366_3772_12	34366	3772/12	Pasteur	2012	Poland	clinic	human		1/2a	5	8	5	7	6	2	1	7	CC7	II	ERR2522423
34367_3941_12	34367	3941/12	Pasteur	2012	Poland	clinic	human		4b	3	1	1	1	3	1	3	1	CC1	I	ERR2522425
34368_4093_12	34368	4093/12	Pasteur	2012	Poland	clinic	human		4b	3	1	1	1	3	1	3	1	CC1	I	ERR2522426
34369_4244_12	34369	4244/12	Pasteur	2012	Poland	clinic	human		4b	3	92	1	1	3	1	3	698	CC1	I	ERR2522427
34370_4832_12	34370	4832/12	Pasteur	2012	Poland	clinic	human		4b	3	9	9	3	3	1	5	6	CC6	I	ERR2522433
34371_4691_12	34371	4691/12	Pasteur	2012	Poland	clinic	human		4b	3	9	9	3	3	1	5	6	CC6	I	ERR2522434
34372_5079_12	34372	5079/12	Pasteur	2012	Poland	clinic	human		4b	3	1	1	1	3	1	3	1	CC1	I	ERR2522435
34373_5054_12	34373	5054/12	Pasteur	2012	Poland	clinic	human		4b	3	9	9	3	3	1	5	6	CC6	I	ERR2522438
34374_5227_12	34374	5227/12	Pasteur	2012	Poland	clinic	human		1/2a	7	6	8	8	6	37	1	121	CC121	II	ERR2522441
34375_5348_12	34375	5348/12	Pasteur	2012	Poland	clinic	human		4b	3	9	9	3	3	1	5	6	CC6	I	ERR2522443
34376_5821_12	34376	5821/12	Pasteur	2012	Poland	clinic	human		4b	3	9	9	3	3	1	5	6	CC6	I	ERR2522450
34377_5827_12	34377	5827/12	Pasteur	2012	Poland	clinic	human		4b	3	9	9	3	3	1	5	6	CC6	I	ERR2522451
34378_6087_12	34378	6087/12	Pasteur	2012	Poland	clinic	human			8	6	15	6	6	2	1	399	CC14	II	ERR2522452
34379_5981_12	34379	5981/12	Pasteur	2012	Poland	clinic	human		1/2a	5	6	2	9	5	3	1	8	CC8	II	ERR2522454
34380_5921_12	34380	5921/12	Pasteur	2012	Poland	clinic	human		4b	3	1	1	1	3	1	3	1	CC1	I	ERR2522455
34381_6301_12	34381	6301/12	Pasteur	2012	Poland	clinic	human		1/2a	5	8	5	7	6	2	1	7	CC7	II	ERR2522458
34382_6334_12	34382	6334/12	Pasteur	2012	Poland	clinic	human		4b	3	1	1	1	3	1	3	1	CC1	I	ERR2522459
34383_6547_12	34383	6547/12	Pasteur	2012	Poland	clinic	human		4b	3	9	9	3	3	1	5	6	CC6	I	ERR2522460
34384_6836_12	34384	6836/12	Pasteur	2012	Poland	clinic	human		4b	3	1	1	1	3	1	3	1	CC1	I	ERR2522463
34385_6906_12	34385	6906/12	Pasteur	2012	Poland	clinic	human		4b	3	9	9	3	3	1	5	6	CC6	I	ERR2522465
34386_7813_12	34386	7813/12	Pasteur	2012	Poland	clinic	human		4b	3	9	9	3	3	1	5	6	CC6	I	ERR2522469
34387_78_13	34387	78/13	Pasteur	2013	Poland	clinic	human		4b	3	1	1	1	3	1	3	1	CC1	I	ERR2522470
34388_322_13	34388	322/13	Pasteur	2013	Poland	clinic	human		4b	3	92	1	1	3	1	3	698	CC1	I	ERR2522471
34389_618_13	34389	618/13	Pasteur	2013	Poland	clinic	human		4b	3	1	1	1	3	1	3	1	CC1	I	ERR2522473
34390_941_13	34390	941/13	Pasteur	2013	Poland	clinic	human		4b	3	9	9	3	3	1	5	6	CC6	I	ERR2522474
34391_1767_13	34391	1767/13	Pasteur	2013	Poland	clinic	human		4b	3	9	9	3	3	1	5	6	CC6	I	ERR2522480
34392_3015_13	34392	3015/13	Pasteur	2013	Poland	clinic	human		4b	3	9	9	3	3	1	5	6	CC6	I	ERR2522486
34393_3011_13	34393	3011/13	Pasteur	2013	Poland	clinic	human		4b	3	1	1	1	3	1	3	1	CC1	I	ERR2522487
34394_3222_13	34394	3222/13	Pasteur	2013	Poland	clinic	human		4b	3	9	9	3	3	1	5	6	CC6	I	ERR2522489
34395_3778_13	34395	3778/13	Pasteur	2013	Poland	clinic	human		4b	3	9	9	3	3	1	5	6	CC6	I	ERR2522491
34396_4043_13	34396	4043/13	Pasteur	2013	Poland	clinic	human		4b	3	1	1	1	3	1	3	1	CC1	I	ERR2522493
34397_243_14	34397	243/14	Pasteur	2013	Poland	clinic	human		1/2a	17	13	3	6	5	7	1	20	CC20	II	ERR2522495
34398_4166_13	34398	4166/13	Pasteur	2013	Poland	clinic	human		4b	3	9	9	3	3	1	5	6	CC6	I	ERR2522497
34399_4379_13	34399	4379/13	Pasteur	2013	Poland	clinic	human		4b	3	9	9	3	3	1	5	6	CC6	I	ERR2522498
34400_4199_13	34400	4199/13	Pasteur	2013	Poland	clinic	human		1/2a	5	7	3	5	1	8	6	37	CC37	II	ERR2522499
34401_4820_13	34401	4820/13	Pasteur	2013	Poland	clinic	human		4b	3	9	9	3	3	1	5	6	CC6	I	ERR2522507
34402_5014_13	34402	5014/13	Pasteur	2013	Poland	clinic	human		1/2a	5	6	2	9	5	3	1	8	CC8	II	ERR2522508
34403_5044_13	34403	5044/13	Pasteur	2013	Poland	clinic	human		4b	3	9	9	3	3	1	5	6	CC6	I	ERR2522509
34404_5133_13	34404	5133/13	Pasteur	2013	Poland	clinic	human		1/2a	5	6	2	9	5	3	1	8	CC8	II	ERR2522510
35_CLIP_2005_00172	35	CLIP 2005/00172	Pasteur	2005	France	clinic	human		4b	3	1	1	1	3	1	3	1	CC1	I	ERR1100938
36_CLIP_2005_00190	36	CLIP 2005/00190	Pasteur	2005	France	clinic	human	meningitis	4b	1	2	12	3	2	5	3	4	CC4	I	ERR1100939
37_CLIP_2005_00401	37	CLIP 2005/00401	Pasteur	2005	France	clinic	human	bacteremia	1/2a	5	6	2	9	5	3	1	8	CC8	II	ERR1100940
38_CLIP_2006_00444	38	CLIP 2006/00444	Pasteur	2006	France	food unknown			1/2b	11	1	12	16	3	1	7	59	CC59	I	ERR1100921
39_CLIP_2006_00581	39	CLIP 2006/00581	Pasteur	2006	France	clinic	human	cerebrospinal fluid	4b	3	9	9	3	3	12	5	615	CC6	I	ERR1100954
39755_18021111	39755	18021111	Pasteur	2018	Luxembourg	clinic	human		1/2b	11	3	12	38	3	94	2	224	CC224	I
39756_18064793	39756	18064793	Pasteur	2018	Luxembourg	clinic	human		1/2b	11	3	12	38	3	94	2	224	CC224	I
39757_DAV180161	39757	DAV180161	Pasteur	2018	Luxembourg	food unknown			1/2b	11	3	12	38	3	94	2	224	CC224	I
39834_ERR3047199	39834	ERR3047199	Pasteur	2019	Norway				1/2a	17	13	3	6	5	7	1	20	CC20	II	ERR3047199
39889_MRL1900029EPIS	39889	MRL1900029EPIS	Pasteur	2018	Austria					1	2	12	3	2	5	3	4	CC4	I
39930_SRR7989195	39930	SRR7989195	Pasteur	2018	UK				1/2a	5	42	5	7	6	2	1	297	CC7	II	SRR7989195
39931_SRR8482108	39931	SRR8482108	Pasteur	2018	UK				1/2a	5	42	5	7	6	2	1	297	CC7	II	SRR8482108
39932_SRR8482111	39932	SRR8482111	Pasteur	2018	UK				1/2a	5	42	5	7	6	2	1	297	CC7	II	SRR8482111
4_LM80459	4	LM80459	Pasteur	1999	France	clinic	human	bacteremia	4b	1	2	12	3	2	5	3	4	CC4	I	NC_012488
40_CLIP_2006_00727	40	CLIP 2006/00727	Pasteur	2006	France	food unknown			1/2a	7	6	15	18	12	6	1	18	CC18	II	ERR1100917
40078_134	40078	134	Pasteur	1952	Russia	animal unknown	rodent		1/2a	5	8	5	7	6	2	1	7	CC7	II	CP060431
40326_CLIP_2019_00517	40326	CLIP 2019/00517	Pasteur	2018	Spain	wild animal	deer		4b	3	1	12	70	2	1	5	388	CC388	I	ERR4998134
40327_CLIP_2019_00518	40327	CLIP 2019/00518	Pasteur	2018	Spain	wild animal	deer		4b	3	1	12	70	2	1	5	388	CC388	I	ERR4998135
40328_CLIP_2019_00520	40328	CLIP 2019/00520	Pasteur	2018	Spain	wild animal	deer		4b	3	1	12	70	2	1	5	388	CC388	I	ERR4998136
40329_CLIP_2019_00521	40329	CLIP 2019/00521	Pasteur	2018	Spain	wild animal	deer		4b	3	1	12	70	2	1	5	388	CC388	I	ERR4998137
40330_CLIP_2019_00523	40330	CLIP 2019/00523	Pasteur	2018	Spain	wild animal	deer		4b	3	1	12	70	2	1	5	388	CC388	I	ERR4998138
40331_CLIP_2019_00524	40331	CLIP 2019/00524	Pasteur	2018	Spain	wild animal	pig		4b	3	1	12	70	2	1	5	388	CC388	I	ERR4998142
40347_CLIP_2019_00525	40347	CLIP 2019/00525	Pasteur	2018	Spain	wild animal	pig		4b	3	1	12	70	2	1	5	388	CC388	I	ERR4998143
40370_CLIP_2019_00526	40370	CLIP 2019/00526	Pasteur	2018	Spain	wild animal	pig		4b	3	1	12	70	2	1	5	388	CC388	I	ERR4998144
40371_CLIP_2019_00527	40371	CLIP 2019/00527	Pasteur	2018	Spain	wild animal	pig		4b	3	1	12	70	2	1	5	388	CC388	I	ERR4998145
40372_CLIP_2019_00528	40372	CLIP 2019/00528	Pasteur	2018	Spain	wild animal	pig		4b	3	1	12	70	2	1	5	388	CC388	I	ERR4998146
40374_CLIP_2019_00531	40374	CLIP 2019/00531	Pasteur	2018	Spain	wild animal	pig		4b	3	1	12	70	2	1	5	388	CC388	I	ERR4998147
40550_CLIP_2019_00522	40550	CLIP 2019/00522	Pasteur	2018	Spain	wild animal	deer		4b	3	1	12	70	2	1	5	388	CC388	I	ERR4998139
40551_CLIP_2019_00529	40551	CLIP 2019/00529	Pasteur	2018	Spain	wild animal	pig		4b	3	1	12	70	2	1	5	388	CC388	I	ERR4998148
40561_CLIP_2019_00553	40561	CLIP 2019/00553	Pasteur	2018	Spain	wild animal	pig		4b	3	1	1	1	3	1	3	1	CC1	I	ERR4998149
40764_M93693	40764	M93693	Pasteur	2019	Australia	clinic	human		4b	3	1	1	1	3	1	219	1525	CC1	I
40917_Marseille_P9726	40917	Marseille-P9726	Pasteur	2019	Mali	clinic	human	breast milk	1/2a	7	6	8	8	6	37	1	121	CC121	II	NZ_JAFINH000000000.1
40918_Marseille_P9661	40918	Marseille-P9661	Pasteur	2019	Mali	clinic	human	breast milk	1/2a	7	6	8	8	6	37	1	121	CC121	II	NZ_JAFINO000000000.1
40919_Marseille_P9669	40919	Marseille-P9669	Pasteur	2019	Mali	clinic	human	breast milk	1/2a	7	6	8	8	6	37	1	121	CC121	II	NZ_JAFINJ000000000.1
40920_Marseille_P9662	40920	Marseille-P9662	Pasteur	2019	Mali	clinic	human	breast milk	1/2a	7	6	8	8	6	37	1	121	CC121	II	NZ_JAFINN000000000.1
40921_Marseille_P9663	40921	Marseille-P9663	Pasteur	2019	Mali	clinic	human	breast milk	1/2a	7	6	8	8	6	37	1	121	CC121	II	NZ_JAFINM000000000.1
40922_Marseille_P9725	40922	Marseille-P9725	Pasteur	2019	Mali	clinic	human	breast milk	1/2a	7	6	8	8	6	37	1	121	CC121	II	NZ_JAFINI000000000.1
40923_Marseille_P9664	40923	Marseille-P9664	Pasteur	2019	Mali	clinic	human	breast milk	1/2a	7	6	8	8	6	37	1	121	CC121	II	NZ_JAFINL000000000.1
40924_Marseille_P9668	40924	Marseille-P9668	Pasteur	2019	Mali	clinic	human	breast milk	1/2a	7	6	8	8	6	37	1	121	CC121	II	NZ_JAFINK000000000.1
41_CLIP_2006_00918	41	CLIP 2006/00918	Pasteur	2006	France	clinic	human	bacteremia	1/2b	11	1	12	16	3	1	7	59	CC59	I	ERR1100941
41059_24618	41059	24618	Pasteur	1971	Russia	clinic	human		1/2a	5	8	5	7	6	2	1	7	CC7	II	CP060429
41060_3453	41060	3453	Pasteur	1965	Russia	agriculture	pig		1/2a	5	8	5	7	6	2	1	7	CC7	II	CP060430
41591_FDA00005603	41591	FDA00005603	Pasteur	2007	South Korea	seafood product	pollack	seasoned pollack roe	1/2b	12	1	4	14	3	39	4	87	CC87	I	SRR7359081
41650_gmi_104_GMI16_003_BACT	41650	gmi_104_GMI16-003-BACT	Pasteur		Poland				4b	1	1	11	11	2	1	5	2	CC2	I	ERR2189823
41651_gmi_104_GMI16_003_DNA	41651	gmi_104_GMI16-003-DNA	Pasteur		Poland				4b	1	1	11	11	2	1	5	2	CC2	I	ERR2189824
41652_gmi_104_GMI16_004_BACT	41652	gmi_104_GMI16-004-BACT	Pasteur	-1	Poland				1/2a	7	6	8	8	6	37	1	121	CC121	II	ERR2189825
41653_gmi_104_GMI16_004_DNA	41653	gmi_104_GMI16-004-DNA	Pasteur	-1	Poland				1/2a	7	6	8	8	6	37	1	121	CC121	II	ERR2189826
41654_sam_6931EB32_95C1_477B_BBE4_795EA85B3A3A	41654	sam_6931EB32-95C1-477B-BBE4-795EA85B3A3A	Pasteur	2010	Poland	clinic	human		1/2b	2	1	11	3	3	1	7	5	CC5	I	ERR2522374
41655_sam_E1249BF8_1449_43B4_A5C4_6A60D330A25F	41655	sam_E1249BF8-1449-43B4-A5C4-6A60D330A25F	Pasteur	2010	Poland	clinic	human		1/2b	4	4	4	3	2	1	5	3	CC3	I	ERR2522379
41656_sam_5787DDA2_ADA8_49EA_A810_C5CC86B77F53	41656	sam_5787DDA2-ADA8-49EA-A810-C5CC86B77F53	Pasteur	2010	Poland	clinic	human		4b	3	9	9	3	3	1	5	6	CC6	I	ERR2522386
41657_sam_29DEF1D0_DD2C_4083_9C76_3D0A72543FCF	41657	sam_29DEF1D0-DD2C-4083-9C76-3D0A72543FCF	Pasteur	2011	Poland	clinic	human		4b	3	9	9	3	3	1	5	6	CC6	I	ERR2522400
41658_sam_B0123E3E_EDA2_4B80_85E6_95AA1B1BF485	41658	sam_B0123E3E-EDA2-4B80-85E6-95AA1B1BF485	Pasteur	2011	Poland	clinic	human		1/2b	4	4	4	3	2	1	5	3	CC3	I	ERR2522406
41659_sam_41AB4DB8_6486_43A1_93A6_18D61AB172EB	41659	sam_41AB4DB8-6486-43A1-93A6-18D61AB172EB	Pasteur	2012	Poland	clinic	human		4b	1	1	11	11	2	1	5	2	CC2	I	ERR2522418
41660_sam_8EBA1D8A_338D_4585_8093_4AB6E97408EC	41660	sam_8EBA1D8A-338D-4585-8093-4AB6E97408EC	Pasteur	2012	Poland	clinic	human		1/2a	17	13	3	6	5	7	1	20	CC20	II	ERR2522419
41661_sam_51310756_1556_4140_A5E5_0854AE7D2263	41661	sam_51310756-1556-4140-A5E5-0854AE7D2263	Pasteur	2012	Poland	clinic	human		4b	3	1	1	1	3	1	3	1	CC1	I	ERR2522442
41662_sam_04EA7797_55B8_41FC_B7E3_58A2D71CF4AE	41662	sam_04EA7797-55B8-41FC-B7E3-58A2D71CF4AE	Pasteur	2012	Poland	clinic	human		4b	3	9	9	3	3	1	5	6	CC6	I	ERR2522456
41663_sam_C0710943_64B0_4A46_BA9E_08A6833DE664	41663	sam_C0710943-64B0-4A46-BA9E-08A6833DE664	Pasteur	2012	Poland	clinic	human		4b	3	9	9	3	3	1	5	6	CC6	I	ERR2522457
41664_sam_4E5501F5_BD18_4949_9522_24CDF20D24DB	41664	sam_4E5501F5-BD18-4949-9522-24CDF20D24DB	Pasteur	2012	Poland	clinic	human		1/2a	7	66	8	87	6	37	1	504	CC475	II	ERR2522461
41665_sam_B5303C69_69BC_4A38_8F84_54B493C9CDB0	41665	sam_B5303C69-69BC-4A38-8F84-54B493C9CDB0	Pasteur	2012	Poland	clinic	human		4b	3	9	9	3	3	1	5	6	CC6	I	ERR2522462
41666_sam_46E37FFF_9655_42E2_BB20_75378E899EAA	41666	sam_46E37FFF-9655-42E2-BB20-75378E899EAA	Pasteur	2012	Poland	clinic	human		1/2a	7	5	10	21	1	4	1	451	CC11	II	ERR2522464
41667_sam_C6E262EB_C20A_4118_9D58_135F0233CD0F	41667	sam_C6E262EB-C20A-4118-9D58-135F0233CD0F	Pasteur	2013	Poland	clinic	human		4b	3	9	9	3	3	1	5	6	CC6	I	ERR2522472
41668_sam_8C28ADE2_1353_4A58_9360_F03E5E9D236F	41668	sam_8C28ADE2-1353-4A58-9360-F03E5E9D236F	Pasteur	2013	Poland	clinic	human		1/2a	7	66	8	87	6	37	1	504	CC475	II	ERR2522475
41669_sam_4DE5ED76_11FA_4254_A644_EE9767109A75	41669	sam_4DE5ED76-11FA-4254-A644-EE9767109A75	Pasteur	2013	Poland	clinic	human		1/2a	5	6	2	9	5	3	1	8	CC8	II	ERR2522478
41670_sam_7D5AAE8A_1C0F_4DF9_9FCC_A2397F046705	41670	sam_7D5AAE8A-1C0F-4DF9-9FCC-A2397F046705	Pasteur	2013	Poland	clinic	human		1/2b	4	4	4	3	2	1	5	3	CC3	I	ERR2522481
41671_sam_8D717208_0DEF_4DAD_A392_540B0E4BDB5E	41671	sam_8D717208-0DEF-4DAD-A392-540B0E4BDB5E	Pasteur	2013	Poland	clinic	human		1/2a	7	15	15	8	6	14	9	101	CC101	II	ERR2522485
41672_sam_2456F16E_843E_4D30_BB73_9AF9983C84A3	41672	sam_2456F16E-843E-4D30-BB73-9AF9983C84A3	Pasteur	2013	Poland	clinic	human		1/2a	5	6	2	9	5	3	1	8	CC8	II	ERR2522502
41673_sam_8C23D126_6B70_4D6A_B677_FD9F6A54752D	41673	sam_8C23D126-6B70-4D6A-B677-FD9F6A54752D	Pasteur	2013	Poland	clinic	human		1/2a	17	13	3	6	5	7	1	20	CC20	II	ERR2522505
41674_sam_49138705_4EEA_4A58_BDE3_A94D048F5E6F	41674	sam_49138705-4EEA-4A58-BDE3-A94D048F5E6F	Pasteur	2014	Poland	clinic	human		1/2b	4	4	4	3	2	1	5	3	CC3	I	ERR2522512
41675_sam_BF9B6B60_8C44_4629_966B_595DE1410B44	41675	sam_BF9B6B60-8C44-4629-966B-595DE1410B44	Pasteur	2014	Poland	clinic	human		1/2a	8	6	13	6	5	2	1	14	CC14	II	ERR2522520
41676_sam_65548B2A_952F_4659_B0CB_8CDBC41EC472	41676	sam_65548B2A-952F-4659-B0CB-8CDBC41EC472	Pasteur	2014	Poland	clinic	human		1/2a	7	6	8	8	6	37	1	121	CC121	II	ERR2522526
41677_sam_FF403D45_E96C_4B1F_B5E4_498951DD2654	41677	sam_FF403D45-E96C-4B1F-B5E4-498951DD2654	Pasteur	2014	Poland	clinic	human		4b	3	9	9	3	3	1	5	6	CC6	I	ERR2522530
41679_sam_CC3BAAC9_BE6C_4DE1_BEAA_00F6D42E1418	41679	sam_CC3BAAC9-BE6C-4DE1-BEAA-00F6D42E1418	Pasteur	2014	Poland	clinic	human		1/2a	7	5	10	21	1	4	1	451	CC11	II	ERR2522535
41680_sam_FDB97A65_3AEF_43FB_9D95_47DBE9915E1E	41680	sam_FDB97A65-3AEF-43FB-9D95-47DBE9915E1E	Pasteur	2014	Poland	clinic	human		4b	1	2	9	1	2	5	3	219	CC4	I	ERR2522541
41681_sam_24C4BBDF_62C4_4F34_A00D_10303032F6D7	41681	sam_24C4BBDF-62C4-4F34-A00D-10303032F6D7	Pasteur	2014	Poland	clinic	human		1/2c	6	5	6	4	1	4	1	9	CC9	II	ERR2522547
41682_sam_C9E2088D_A88F_4736_828C_E816B5D91063	41682	sam_C9E2088D-A88F-4736-828C-E816B5D91063	Pasteur	2014	Poland	clinic	human		4b	3	9	9	3	3	1	5	6	CC6	I	ERR2522548
41683_sam_48AA8007_6ACD_4EAE_BE03_C579052B2B02	41683	sam_48AA8007-6ACD-4EAE-BE03-C579052B2B02	Pasteur	2014	Poland	clinic	human		1/2a	5	7	3	5	1	8	370	2426	CC37	II	ERR2522553
41684_sam_8F15C8BD_F4AF_4E85_AE66_F6D084099898	41684	sam_8F15C8BD-F4AF-4E85-AE66-F6D084099898	Pasteur	2014	Poland	clinic	human		1/2a	5	6	2	9	5	3	1	8	CC8	II	ERR2522554
41685_sam_70096B6D_E06F_42C8_B167_D520C3AEA8DF	41685	sam_70096B6D-E06F-42C8-B167-D520C3AEA8DF	Pasteur	2014	Poland	clinic	human		4b	3	9	9	3	3	1	5	6	CC6	I	ERR2522555
41686_sam_FA192F72_AF13_46B1_BD54_3C0B4B7D6DBC	41686	sam_FA192F72-AF13-46B1-BD54-3C0B4B7D6DBC	Pasteur	2014	Poland	clinic	human		1/2a	7	5	10	21	1	4	1	451	CC11	II	ERR2522560
41687_sam_EAE6782A_6E74_4DC1_B106_7CE363B7F44B	41687	sam_EAE6782A-6E74-4DC1-B106-7CE363B7F44B	Pasteur	2014	Poland	clinic	human		1/2a	5	10	8	179	6	2	1	1350	CC26	II	ERR2522563
41688_sam_BAA127AD_5D88_498C_B328_A65EA1E5E3F4	41688	sam_BAA127AD-5D88-498C-B328-A65EA1E5E3F4	Pasteur	2014	Poland	clinic	human		4b	3	9	9	3	3	1	5	6	CC6	I	ERR2522564
41689_sam_50FA7AEB_0612_4F6F_8986_83608B538690	41689	sam_50FA7AEB-0612-4F6F-8986-83608B538690	Pasteur	2014	Poland	clinic	human		1/2b	4	4	4	3	2	1	5	3	CC3	I	ERR2522568
41690_sam_DCAA488D_779E_4543_896A_8BFF9FBEA8EF	41690	sam_DCAA488D-779E-4543-896A-8BFF9FBEA8EF	Pasteur	2015	Poland	clinic	human		1/2a	5	6	2	9	5	3	1	8	CC8	II	ERR2522576
41691_sam_1D560F1A_F997_4CE1_827C_F728C7C4684B	41691	sam_1D560F1A-F997-4CE1-827C-F728C7C4684B	Pasteur	2015	Poland	clinic	human		1/2c	6	5	6	4	1	4	1	9	CC9	II	ERR2522586
41692_sam_2A310D68_7040_4E0F_8347_8FB10D6BE32B	41692	sam_2A310D68-7040-4E0F-8347-8FB10D6BE32B	Pasteur	2015	Poland	clinic	human		1/2a	7	5	10	21	1	4	1	451	CC11	II	ERR2522588
41693_sam_857F132F_71DE_4393_8AB3_377405907A7B	41693	sam_857F132F-71DE-4393-8AB3-377405907A7B	Pasteur	2015	Poland	clinic	human		4b	3	9	9	3	3	1	5	6	CC6	I	ERR2522589
41695_sam_41FEDB65_1288_4E22_92B4_0C39A0159317	41695	sam_41FEDB65-1288-4E22-92B4-0C39A0159317	Pasteur	2015	Poland	clinic	human		1/2a	7	10	16	7	5	2	1	155	CC155	II	ERR2522592
41696_sam_130CE86C_1700_4403_8E51_6BEEE69423B2	41696	sam_130CE86C-1700-4403-8E51-6BEEE69423B2	Pasteur	2015	Poland	clinic	human		1/2b	4	4	4	3	2	1	5	3	CC3	I	ERR2522601
41697_sam_A4041256_40B6_4598_AE30_B3236AC43273	41697	sam_A4041256-40B6-4598-AE30-B3236AC43273	Pasteur	2015	Poland	clinic	human		1/2c	6	5	6	4	1	4	1	9	CC9	II	ERR2522602
41698_sam_9799ED84_38D5_4946_8831_D3CD8CEBB7BA	41698	sam_9799ED84-38D5-4946-8831-D3CD8CEBB7BA	Pasteur	2015	Poland	clinic	human		1/2a	7	10	16	7	5	2	1	155	CC155	II	ERR2522604
41699_FDA00008984	41699	FDA00008984	Pasteur	2015	Poland	seafood product	salmon	cold smoked salmon filet	1/2a	7	6	8	8	6	37	1	121	CC121	II	SRR2015677
41700_CFSAN094153	41700	CFSAN094153	Pasteur	2019	Poland	seafood product	salmon	frozen raw salmon fillets	1/2a	7	6	8	8	6	37	1	121	CC121	II	SRR9114627
41701_CFSAN094154	41701	CFSAN094154	Pasteur	2019	Poland	seafood product	salmon	frozen raw salmon fillets	1/2a	7	5	10	21	1	4	1	451	CC11	II	SRR9114666
41702_CFSAN094155	41702	CFSAN094155	Pasteur	2019	Poland	seafood product	salmon	frozen raw salmon fillets	1/2a	7	6	8	8	6	37	1	121	CC121	II	SRR9283124
41703_CFSAN094156	41703	CFSAN094156	Pasteur	2019	Poland	seafood product	salmon	frozen raw salmon fillets	1/2a	7	6	8	8	6	37	1	121	CC121	II	SRR9283156
41896_QOC1	41896	QOC1	Pasteur		Austria	clinic	human		1/2a	7	7	10	4	5	24	1	403	CC403	II	CBVZ000000000.1
41897_QOC2	41897	QOC2	Pasteur		Austria	clinic	human		1/2a	7	13	19	6	1	7	1	398	CC19	II	CBVW000000000.1
42_CLIP_2006_00983	42	CLIP 2006/00983	Pasteur	2006	France	clinic	human		1/2a	7	6	62	28	5	2	1	391	CC89	II	ERR1100955
42216_2010L_2198	42216	2010L-2198	Pasteur	2010	USA					58	60	68	48	41	349	44	1590	ST1590	III	SRR10075148
42977_GIMC2009_LmcUH4	42977	GIMC2009_LmcUH4	Pasteur	2019	Russia	clinic	human	urina	1/2a	5	8	5	7	6	2	1	7	CC7	II	CP060435
42978_GIMC2010_LmcUH8	42978	GIMC2010_LmcUH8	Pasteur	2019	Russia	clinic	human	skin smear	1/2a	5	8	5	7	6	2	1	7	CC7	II	CP060434
42984_GIMC2015_Lmc22	42984	GIMC2015_Lmc22	Pasteur	2018	Russia	meat product			1/2a	5	8	5	7	6	2	1	7	CC7	II	CP060433
42985_GIMC2016_Lmc547	42985	GIMC2016_Lmc547	Pasteur	2019	Russia	meat product	chicken			5	8	5	7	6	2	1	7	CC7	II	CP060432
43_CLIP_2006_01023	43	CLIP 2006/01023	Pasteur	2006	France	clinic	human	cerebrospinal fluid	4b	3	9	9	3	3	1	5	6	CC6	I	ERR1100942
44_CLIP_2006_01244	44	CLIP 2006/01244	Pasteur	2006	France	clinic	human	bacteremia	1/2a	17	13	3	6	5	7	1	20	CC20	II	ERR1100928
44008_CLIP_2019_02979	44008	CLIP 2019/02979	Pasteur	2019	Spain	wild	pig		1/2a	7	10	16	7	5	2	1	155	CC155	II	ERR4998150
44009_CLIP_2019_02980	44009	CLIP 2019/02980	Pasteur	2019	Spain	wild	pig		4b	3	1	12	70	2	1	5	388	CC388	I	ERR4998151
44011_CLIP_2019_02982	44011	CLIP 2019/02982	Pasteur	2019	Spain	wild	pig		1/2a	7	10	16	7	5	2	1	155	CC155	II	ERR4998152
44012_CLIP_2019_02983	44012	CLIP 2019/02983	Pasteur	2019	Spain	wild animal	deer		1/2a	7	10	16	7	5	2	1	155	CC155	II	ERR4998140
44013_CLIP_2019_02984	44013	CLIP 2019/02984	Pasteur	2019	Spain	wild animal	deer		4b	3	1	12	70	2	1	5	388	CC388	I	ERR4998141
44121_L31	44121	L31	Pasteur	2010	Algeria	salad product	vegetation	lentil salad	4b	1	1	11	11	2	1	5	2	CC2	I	GCA_006348975.1
45_CLIP_2006_01598	45	CLIP 2006/01598	Pasteur	2006	Colombia	food unknown			1/2b	12	1	4	14	3	39	4	87	CC87	I	ERR1100922
46_CLIP_2006_01614	46	CLIP 2006/01614	Pasteur	2006	Colombia				1/2a	9	10	15	6	8	26	1	199	CC199	II	ERR1100929
46017_L9	46017	L9	Pasteur	2013	Japan	clinic	human		1/2b	4	4	4	471	2	1	5	2108	CC3	I
46845_LV1343	46845	LV1343	Pasteur	2020	Czech Republic	clinic	human		1/2a	5	5	17	21	39	2	323	2164	CC415	II
47_CLIP_2007_00514	47	CLIP 2007/00514	Pasteur	2007		clinic	human	bacteremia	1/2a	5	10	8	21	6	2	1	26	CC26	II	ERR1100927
47302_17_0978	47302	17-0978	Pasteur	2017	Germany				1/2a	5	8	5	125	6	2	1	691	CC7	II
48_CLIP_2007_00596	48	CLIP 2007/00596	Pasteur	2007	France	clinic	human		4b	3	1	1	1	3	1	3	1	CC1	I	ERR1100943
48183_VLTRLM2013	48183	VLTRLM2013	Pasteur	2013	Estonia	seafood product	salmon	vacuum-packaged sliced salted salmon	1/2a	5	6	2	265	5	3	1	1247	CC8	II	SRR11789329; JABGCT000000000
48627_FSL_L7_0112	48627	FSL L7-0112	Pasteur	2018	USA	environment	soil			385	324	341	487	294	555	50	2283	ST2283	III	SAMN12630122; SRR10019263
48628_FSL_L7_0115	48628	FSL L7-0115	Pasteur	2018	USA	environment	soil			219	345	32	25	24	595	24	2271	ST2271	III	SAMN12630123; SRR10019258
48629_FSL_L7_0131	48629	FSL L7-0131	Pasteur	2018	USA	environment	soil			41	30	43	54	70	111	28	800	CC641	III	SAMN12630124; SRR10019203
48630_FSL_L7_0139	48630	FSL L7-0139	Pasteur	2018	USA	environment	soil			185	33	181	146	89	350	144	2253	CC1139	III	SAMN12630125; SRR10019214
48631_FSL_L7_0144	48631	FSL L7-0144	Pasteur	2018	USA	environment	soil			204	33	118	144	151	246	28	2262	CC1512	III	SAMN12630126; SRR10019253
48632_FSL_L7_0145	48632	FSL L7-0145	Pasteur	2018	USA	environment	soil			316	71	43	419	70	527	28	1827	ST1827	III	SAMN12630127; SRR10019248
48633_FSL_L7_0147	48633	FSL L7-0147	Pasteur	2018	USA	environment	soil			185	346	207	251	34	111	37	2254	ST2254	III	SAMN12630128; SRR10019237
48634_FSL_L7_0148	48634	FSL L7-0148	Pasteur	2018	USA	environment	soil			42	36	204	72	34	596	176	2219	ST2219	III	SAMN12630129; SRR10019228
48635_FSL_L7_0155	48635	FSL L7-0155	Pasteur	2018	USA	environment	soil			41	105	43	54	70	111	28	2209	CC641	III	SAMN12630130; SRR10019270
48636_FSL_L7_0157	48636	FSL L7-0157	Pasteur	2018	USA	environment	soil			386	33	204	54	134	111	330	2284	ST2284	III	SAMN12630131; SRR10019269
48637_FSL_L7_0163	48637	FSL L7-0163	Pasteur	2018	USA	environment	soil		4b	3	1	1	1	3	1	3	1	CC1	I	SAMN12630132; SRR10019268
48638_FSL_L7_0197	48638	FSL L7-0197	Pasteur	2018	USA	environment	soil			116	32	369	255	41	565	331	2246	ST2246	III	SAMN12373154
48639_FSL_L7_0201	48639	FSL L7-0201	Pasteur	2018	USA	environment	soil			127	33	193	146	89	350	144	2249	ST2249	III	SAMN12630133; SRR10019267
48640_FSL_L7_0205	48640	FSL L7-0205	Pasteur	2018	USA	environment	soil			44	226	370	488	16	565	169	2220	ST2220	III	SAMN12630134; SRR10019266
48641_FSL_L7_0213	48641	FSL L7-0213	Pasteur	2018	USA	environment	soil			387	68	117	366	41	206	332	2285	ST2285	III	SAMN12630135; SRR10019265
48642_FSL_L7_0214	48642	FSL L7-0214	Pasteur	2018	USA	environment	soil			44	303	371	489	169	377	333	2221	ST2221	III	SAMN12630136; SRR10019185
48643_FSL_L7_0218	48643	FSL L7-0218	Pasteur	2018	USA	environment	soil			204	105	194	452	151	597	161	2263	CC2263	III	SAMN12630137; SRR10019186
48644_FSL_L7_0221	48644	FSL L7-0221	Pasteur	2018	USA	environment	soil			41	155	204	249	151	575	175	2073	CC1994	III	SAMN12630138; SRR10019187
48645_FSL_L7_0222	48645	FSL L7-0222	Pasteur	2018	USA	environment	soil			44	226	370	490	16	295	169	2222	ST2222	III	SAMN12630139; SRR10019264
48646_FSL_L7_0230	48646	FSL L7-0230	Pasteur	2018	USA	environment	soil			388	347	372	491	295	505	334	2286	ST2286	III	SAMN12630140; SRR10019262
48647_FSL_L7_0235	48647	FSL L7-0235	Pasteur	2018	USA	environment	soil			206	47	373	492	13	2	1	2264	ST2264	II	SAMN12630141; SRR10019188
48648_FSL_L7_0239	48648	FSL L7-0239	Pasteur	2018	USA	environment	soil			7	123	8	493	1	470	223	2199	ST2199	II	SAMN12630142; SRR10019189
48649_FSL_L7_0251	48649	FSL L7-0251	Pasteur	2018	USA	environment	soil			7	6	19	8	1	2	1	926	CC926	II	SAMN12630143; SRR10019190
48650_FSL_L7_0261	48650	FSL L7-0261	Pasteur	2018	USA	environment	soil		1/2a	53	47	10	228	13	314	1	2226	ST2226	II	SAMN12630144; SRR10019261
48651_FSL_L7_0323	48651	FSL L7-0323	Pasteur	2018	USA	environment	soil			389	168	374	494	24	598	24	2287	ST2287	III	SAMN12630145; SRR10019260
48652_FSL_L7_0325	48652	FSL L7-0325	Pasteur	2018	USA	environment	soil			390	30	375	495	89	599	335	2288	ST2288	III	SAMN12630146; SRR10019191
48653_FSL_L7_0327	48653	FSL L7-0327	Pasteur	2018	USA	environment	soil		1/2a	7	49	19	496	1	24	1	2200	CC19	II	SAMN12630147; SRR10019192
48654_FSL_L7_0337	48654	FSL L7-0337	Pasteur	2018	USA	environment	soil		1/2a	7	97	16	116	6	96	1	768	CC768	II	SAMN12189884
48655_FSL_L7_0339	48655	FSL L7-0339	Pasteur	2018	USA	environment	soil			71	71	43	249	235	565	44	2232	ST2232	III	SAMN12630148; SRR10019193
48656_FSL_L7_0347	48656	FSL L7-0347	Pasteur	2018	USA	environment	soil		1/2a	7	49	19	6	1	24	1	378	CC19	II	SAMN12630149; SRR10019259
48657_FSL_L7_0355	48657	FSL L7-0355	Pasteur	2018	USA	environment	soil			391	178	376	432	32	287	336	2289	ST2289	III	SAMN12630150; SRR10019257
48658_FSL_L7_0375	48658	FSL L7-0375	Pasteur	2018	USA	environment	soil		4b	3	9	9	3	3	1	5	6	CC6	I	SAMN12630151; SRR10019194
48659_FSL_L7_0379	48659	FSL L7-0379	Pasteur	2018	USA	environment	soil			17	10	8	6	5	7	1	2206	ST2206	II	SAMN12630152; SRR10019195
48660_FSL_L7_0399	48660	FSL L7-0399	Pasteur	2018	USA	environment	soil			217	183	298	497	296	491	172	2268	ST2268	III	SAMN12630153; SRR10019196
48661_FSL_L7_0403	48661	FSL L7-0403	Pasteur	2018	USA	environment	soil			189	39	99	354	229	471	245	1700	ST1700	III	SAMN12630154; SRR10019197
48662_FSL_L7_0407	48662	FSL L7-0407	Pasteur	2018	USA	environment	soil			282	69	271	339	24	148	203	2276	ST2276	III	SAMN12630155; SRR10019198
48663_FSL_L7_0408	48663	FSL L7-0408	Pasteur	2018	USA	environment	soil			219	69	32	37	89	598	24	2272	ST2272	III	SAMN12630156; SRR10019199
48664_FSL_L7_0410	48664	FSL L7-0410	Pasteur	2018	USA	environment	soil			392	291	298	126	27	73	303	2290	ST2290	III	SAMN12630157; SRR10019200
48665_FSL_L7_0411	48665	FSL L7-0411	Pasteur	2018	USA	environment	soil			393	69	32	37	89	555	24	2291	ST2291	III	SAMN12630158; SRR10019201
48666_FSL_L7_0415	48666	FSL L7-0415	Pasteur	2018	USA	environment	soil			58	30	377	37	24	598	26	2230	ST2230	III	SAMN12630159; SRR10019202
48667_FSL_L7_0419	48667	FSL L7-0419	Pasteur	2018	USA	environment	soil			189	282	378	498	236	355	25	2255	ST2255	III	SAMN12373155
48668_FSL_L7_0421	48668	FSL L7-0421	Pasteur	2018	USA	environment	soil			394	30	379	37	294	109	26	2293	ST2293	III	SAMN12630160; SRR10019204
48669_FSL_L7_0427	48669	FSL L7-0427	Pasteur	2018	USA	environment	soil		1/2a	113	47	3	172	13	3	1	2240	ST2240	II	SAMN12630161; SRR10019205
48670_FSL_L7_0437	48670	FSL L7-0437	Pasteur	2018	USA	environment	soil			395	58	204	296	33	457	337	2294	ST2294	III	SAMN12630162; SRR10019206
48671_FSL_L7_0443	48671	FSL L7-0443	Pasteur	2018	USA	environment	soil		1/2a	396	348	10	172	13	3	1	2295	ST2295	II	SAMN12373156
48672_FSL_L7_0451	48672	FSL L7-0451	Pasteur	2018	USA	environment	soil		1/2a	5	47	10	173	13	7	1	2195	CC912	II	SAMN12630163; SRR10019207
48673_FSL_L7_0463	48673	FSL L7-0463	Pasteur	2018	USA	environment	soil		1/2a	7	349	19	499	1	314	1	2201	ST2201	II	SAMN12630164; SRR10019208
48674_FSL_L7_0466	48674	FSL L7-0466	Pasteur	2018	USA	environment	soil		1/2a	113	5	380	500	1	2	1	2241	ST2241	II	SAMN12630165; SRR10019209
48675_FSL_L7_0471	48675	FSL L7-0471	Pasteur	2018	USA	environment	soil		1/2a	7	10	10	18	13	509	1	1803	CC1803	II	SAMN12630166; SRR10019210
48676_FSL_L7_0479	48676	FSL L7-0479	Pasteur	2018	USA	environment	soil			7	49	8	242	5	2	103	1066	CC1066	II	SAMN12630167; SRR10019211
48677_FSL_L7_0487	48677	FSL L7-0487	Pasteur	2018	USA	environment	soil		1/2c	7	15	8	6	13	312	1	1996	ST1996	II	SAMN12630168; SRR10019212
48678_FSL_L7_0495	48678	FSL L7-0495	Pasteur	2018	USA	environment	soil			397	350	8	149	1	290	6	2297	ST2297	II	SAMN12373157
48679_FSL_L7_0521	48679	FSL L7-0521	Pasteur	2018	USA	environment	soil		1/2a	93	10	381	36	210	2	1	2237	CC1553	II	SAMN12630169; SRR10019213
48680_FSL_L7_0535	48680	FSL L7-0535	Pasteur	2018	USA	environment	soil			22	11	72	501	22	164	55	2207	ST2207	III	SAMN12630170; SRR10019215
48681_FSL_L7_0543	48681	FSL L7-0543	Pasteur	2018	USA	environment	soil		1/2a	6	6	17	6	210	549	85	1907	ST1907	II	SAMN12630171; SRR10019216
48682_FSL_L7_0546	48682	FSL L7-0546	Pasteur	2018	USA	environment	soil			97	351	53	24	32	123	46	2239	ST2239	III	SAMN12630172; SRR10019217
48683_FSL_L7_0551	48683	FSL L7-0551	Pasteur	2018	USA	environment	soil			97	351	53	24	32	123	46	2239	ST2239	III	SAMN12630173; SRR10019218
48684_FSL_L7_0593	48684	FSL L7-0593	Pasteur	2018	USA	environment	soil			398	33	21	24	173	505	46	2298	ST2298	III	SAMN12630174; SRR10019256
48685_FSL_L7_0594	48685	FSL L7-0594	Pasteur	2018	USA	environment	soil		4b	1	2	9	1	2	5	3	219	CC4	I	SAMN12630175; SRR10019255
48686_FSL_L7_0601	48686	FSL L7-0601	Pasteur	2018	USA	environment	soil			59	11	21	502	17	297	44	2231	ST2231	III	SAMN12373158
48687_FSL_L7_0602	48687	FSL L7-0602	Pasteur	2018	USA	environment	soil			5	10	8	68	1	2	338	2196	CC1503	II	SAMN12630176; SRR10019219
48688_FSL_L7_0609	48688	FSL L7-0609	Pasteur	2018	USA	environment	soil			5	10	8	68	1	2	92	1503	CC1503	II	SAMN12373159
48689_FSL_L7_0623	48689	FSL L7-0623	Pasteur	2018	USA	environment	soil			41	32	218	503	169	457	251	2210	CC2210	III	SAMN12630177; SRR10019220
48690_FSL_L7_0624	48690	FSL L7-0624	Pasteur	2018	USA	environment	soil			399	71	203	382	169	600	145	2299	ST2299	III	SAMN12630178; SRR10019221
48691_FSL_L7_0625	48691	FSL L7-0625	Pasteur	2018	USA	environment	soil			400	226	206	490	34	201	226	2300	ST2300	III	SAMN12630179; SRR10019254
48692_FSL_L7_0626	48692	FSL L7-0626	Pasteur	2018	USA	environment	soil			401	33	204	24	22	601	37	2301	ST2301	III	SAMN12630180; SRR10019252
48693_FSL_L7_0627	48693	FSL L7-0627	Pasteur	2018	USA	environment	soil			56	352	117	360	235	527	250	2228	ST2228	III	SAMN12630181; SRR10019222
48694_FSL_L7_0629	48694	FSL L7-0629	Pasteur	2018	USA	environment	soil			127	33	204	251	297	383	339	2250	ST2250	III	SAMN12630182; SRR10019223
48695_FSL_L7_0631	48695	FSL L7-0631	Pasteur	2018	USA	environment	soil			401	33	204	24	22	601	37	2301	ST2301	III	SAMN12630183; SRR10019224
48696_FSL_L7_0633	48696	FSL L7-0633	Pasteur	2018	USA	environment	soil			41	32	218	204	169	457	251	2211	CC2210	III	SAMN12630184; SRR10019251
48697_FSL_L7_0635	48697	FSL L7-0635	Pasteur	2018	USA	environment	soil			76	53	13	93	16	390	340	2234	ST2234	III	SAMN12630185; SRR10019250
48698_FSL_L7_0639	48698	FSL L7-0639	Pasteur	2018	USA	environment	soil			198	32	119	93	97	295	341	2260	ST2260	III	SAMN12630186; SRR10019225
48699_FSL_L7_0640	48699	FSL L7-0640	Pasteur	2018	USA	environment	soil			44	68	206	385	16	295	169	1766	ST1766	III	SAMN12630187; SRR10019226
48700_FSL_L7_0641	48700	FSL L7-0641	Pasteur	2018	USA	environment	soil			44	353	370	218	16	565	342	2223	ST2223	III	SAMN12630188; SRR10019227
48701_FSL_L7_0647	48701	FSL L7-0647	Pasteur	2018	USA	environment	soil			198	71	119	93	97	295	169	2261	ST2261	III	SAMN12630189; SRR10019249
48702_FSL_L7_0648	48702	FSL L7-0648	Pasteur	2018	USA	environment	soil			127	33	204	360	298	522	339	2251	ST2251	III	SAMN12373160
48703_FSL_L7_0649	48703	FSL L7-0649	Pasteur	2018	USA	environment	soil			41	32	218	204	169	457	251	2211	CC2210	III	SAMN12630190; SRR10019247
48704_FSL_L7_0653	48704	FSL L7-0653	Pasteur	2018	USA	environment	soil			402	354	171	504	97	285	37	2302	ST2302	III	SAMN12630191; SRR10019246
48705_FSL_L7_0655	48705	FSL L7-0655	Pasteur	2018	USA	environment	soil			127	33	204	360	298	522	339	2251	ST2251	III	SAMN12630192; SRR10019245
48706_FSL_L7_0661	48706	FSL L7-0661	Pasteur	2018	USA	environment	soil			116	33	201	255	89	527	105	2247	ST2247	III	SAMN12630193; SRR10019244
48707_FSL_L7_0662	48707	FSL L7-0662	Pasteur	2018	USA	environment	soil			116	355	118	243	16	602	282	2248	ST2248	III	SAMN12630194; SRR10019243
48708_FSL_L7_0666	48708	FSL L7-0666	Pasteur	2018	USA	environment	soil			355	70	219	388	16	377	51	2281	ST2281	III	SAMN12630195; SRR10019242
48709_FSL_L7_0669	48709	FSL L7-0669	Pasteur	2018	USA	environment	soil			41	179	382	144	86	111	28	2212	ST2212	III	SAMN12630196; SRR10019241
48710_FSL_L7_0672	48710	FSL L7-0672	Pasteur	2018	USA	environment	soil			228	356	218	505	175	457	194	2273	ST2273	III	SAMN12630197; SRR10019240
48711_FSL_L7_0677	48711	FSL L7-0677	Pasteur	2018	USA	environment	soil			402	30	383	72	175	603	44	2303	ST2303	III	SAMN12630198; SRR10019239
48712_FSL_L7_0678	48712	FSL L7-0678	Pasteur	2018	USA	environment	soil			113	30	194	403	70	111	175	2242	CC1840	III	SAMN12630199; SRR10019238
48713_FSL_L7_0680	48713	FSL L7-0680	Pasteur	2018	USA	environment	soil			403	70	219	360	134	387	93	2304	ST2304	III	SAMN12630200; SRR10019236
48714_FSL_L7_0683	48714	FSL L7-0683	Pasteur	2018	USA	environment	soil			281	30	384	382	89	604	343	2275	ST2275	III	SAMN12630201; SRR10019235
48715_FSL_L7_0685	48715	FSL L7-0685	Pasteur	2018	USA	environment	soil			404	184	68	506	16	206	250	2306	ST2306	III	SAMN12630202; SRR10019234
48716_FSL_L7_0745	48716	FSL L7-0745	Pasteur	2018	USA	environment	soil		4b	3	9	1	3	7	1	5	688	CC688	I	SAMN12373161
48717_FSL_L7_0755	48717	FSL L7-0755	Pasteur	2018	USA	environment	soil			41	30	292	144	70	246	28	2213	ST2213	III	SAMN12630203; SRR10019233
48718_FSL_L7_0763	48718	FSL L7-0763	Pasteur	2018	USA	environment	soil			41	30	142	144	151	246	28	2214	CC2214	III	SAMN12630204; SRR10019232
48719_FSL_L7_0764	48719	FSL L7-0764	Pasteur	2018	USA	environment	soil			41	105	43	54	151	285	161	2215	ST2215	III	SAMN12630205; SRR10019231
48720_FSL_L7_0769	48720	FSL L7-0769	Pasteur	2018	USA	environment	soil		4b	2	1	9	1	3	5	5	554	CC554	I	SAMN12373162
48721_FSL_L7_0777	48721	FSL L7-0777	Pasteur	2018	USA	environment	soil		1/2a	53	47	8	67	13	3	41	369	CC369	II	SAMN12630206; SRR10019230
48722_FSL_L7_0801	48722	FSL L7-0801	Pasteur	2018	USA	environment	soil			5	13	8	6	1	37	1	2197	CC671	II	SAMN11785361
48723_FSL_L7_0809	48723	FSL L7-0809	Pasteur	2018	USA	environment	soil			195	15	10	8	223	3	6	2259	CC1647	II	SAMN11784701
48724_FSL_L7_0817	48724	FSL L7-0817	Pasteur	2018	USA	environment	soil			22	11	21	24	17	31	13	144	CC131	III	SAMN11784708
48725_FSL_L7_0819	48725	FSL L7-0819	Pasteur	2018	USA	environment	soil			7	10	8	6	299	372	6	2202	ST2202	II	SAMN11784706
48726_FSL_L7_0827	48726	FSL L7-0827	Pasteur	2018	USA	environment	soil			195	15	10	8	223	3	6	2259	CC1647	II	SAMN11784704
48727_FSL_L7_0829	48727	FSL L7-0829	Pasteur	2018	USA	environment	soil			32	58	72	24	25	123	55	1510	CC1510	III	SAMN11784675
48728_FSL_L7_0830	48728	FSL L7-0830	Pasteur	2018	USA	environment	soil			20	58	21	206	17	123	56	1003	ST1003	III	SAMN11784349
48729_FSL_L7_0843	48729	FSL L7-0843	Pasteur	2018	USA	environment	soil			405	357	385	220	16	605	344	2307	ST2307	III	SAMN11784345
48730_FSL_L7_0845	48730	FSL L7-0845	Pasteur	2018	USA	environment	soil			38	31	42	47	28	108	25	262	CC262	III	SAMN11784282
48731_FSL_L7_0846	48731	FSL L7-0846	Pasteur	2018	USA	environment	soil		4b	2	1	9	1	3	5	5	554	CC554	I	SAMN11784302
48732_FSL_L7_0851	48732	FSL L7-0851	Pasteur	2018	USA	environment	soil		4b	2	1	9	1	3	5	5	554	CC554	I	SAMN11784298
48733_FSL_L7_0854	48733	FSL L7-0854	Pasteur	2018	USA	environment	soil			406	32	385	220	16	605	44	2308	ST2308	III	SAMN11784293
48734_FSL_L7_0855	48734	FSL L7-0855	Pasteur	2018	USA	environment	soil			406	32	385	220	16	605	44	2308	ST2308	III	SAMN11784285
48735_FSL_L7_0857	48735	FSL L7-0857	Pasteur	2018	USA	environment	soil			406	32	385	220	16	605	44	2308	ST2308	III	SAMN11784330
48736_FSL_L7_0860	48736	FSL L7-0860	Pasteur	2018	USA	environment	soil			406	32	385	220	16	605	44	2308	ST2308	III	SAMN11784268
48737_FSL_L7_0862	48737	FSL L7-0862	Pasteur	2018	USA	environment	soil			403	71	198	507	27	285	333	2305	ST2305	III	SAMN11784297
48738_FSL_L7_0863	48738	FSL L7-0863	Pasteur	2018	USA	environment	soil			407	358	386	508	34	285	340	2310	ST2310	III	SAMN11784308
48739_FSL_L7_0866	48739	FSL L7-0866	Pasteur	2018	USA	environment	soil			334	359	386	509	169	285	340	2279	ST2279	III	SAMN12373163
48740_FSL_L7_0868	48740	FSL L7-0868	Pasteur	2018	USA	environment	soil			76	32	261	333	16	297	50	2235	ST2235	III	SAMN11784703
48741_FSL_L7_0874	48741	FSL L7-0874	Pasteur	2018	USA	environment	soil			408	33	64	213	16	109	94	2311	ST2311	III	SAMN11784358
48742_FSL_L7_0880	48742	FSL L7-0880	Pasteur	2018	USA	environment	soil			334	359	386	509	169	285	340	2279	ST2279	III	SAMN11784355
48743_FSL_L7_0921	48743	FSL L7-0921	Pasteur	2018	USA	environment	soil			409	30	35	510	27	109	153	2313	ST2313	III	SAMN11784707
48744_FSL_L7_0926	48744	FSL L7-0926	Pasteur	2018	USA	environment	soil			282	30	387	511	300	595	26	2277	ST2277	III	SAMN11784705
48745_FSL_L7_0957	48745	FSL L7-0957	Pasteur	2018	USA	environment	soil		4b	2	1	9	1	3	5	5	554	CC554	I	SAMN11962679
48746_FSL_L7_0958	48746	FSL L7-0958	Pasteur	2018	USA	environment	soil			129	71	303	512	89	606	43	2252	ST2252	III	SAMN11962671
48747_FSL_L7_0960	48747	FSL L7-0960	Pasteur	2018	USA	environment	soil			41	60	53	80	110	298	100	2216	ST2216	III	SAMN11962694
48748_FSL_L7_0973	48748	FSL L7-0973	Pasteur	2018	USA	environment	soil			41	68	77	80	110	298	100	2217	CC1889	III	SAMN11962692
48749_FSL_L7_0983	48749	FSL L7-0983	Pasteur	2018	USA	environment	soil			113	47	10	179	13	3	103	2243	ST2243	II	SAMN11962672
48750_FSL_L7_1018	48750	FSL L7-1018	Pasteur	2018	USA	environment	soil			41	68	77	80	110	298	100	2217	CC1889	III	SAMN11962684
48751_FSL_L7_1025	48751	FSL L7-1025	Pasteur	2018	USA	environment	soil			408	360	203	54	34	285	345	2312	ST2312	III	SAMN11962688
48752_FSL_L7_1026	48752	FSL L7-1026	Pasteur	2018	USA	environment	soil			114	71	198	160	89	155	51	2245	ST2245	III	SAMN11962678
48753_FSL_L7_1027	48753	FSL L7-1027	Pasteur	2018	USA	environment	soil			216	33	388	72	301	285	178	2267	ST2267	III	SAMN11962665
48754_FSL_L7_1035	48754	FSL L7-1035	Pasteur	2018	USA	environment	soil			76	71	77	72	25	109	289	2236	ST2236	III	SAMN12630207
48755_FSL_L7_1093	48755	FSL L7-1093	Pasteur	2018	USA	environment	soil			366	32	301	513	302	607	27	2282	ST2282	III	SAMN11962670
48756_FSL_L7_1101	48756	FSL L7-1101	Pasteur	2018	USA	environment	soil			366	32	301	513	302	607	27	2282	ST2282	III	SAMN11962661
48757_FSL_L7_1129	48757	FSL L7-1129	Pasteur	2018	USA	environment	soil			71	41	53	148	27	156	50	2233	ST2233	III	SAMN11962652
48758_FSL_L7_1139	48758	FSL L7-1139	Pasteur	2018	USA	environment	soil			44	32	53	72	303	206	93	2224	ST2224	III	SAMN11962654
48759_FSL_L7_1141	48759	FSL L7-1141	Pasteur	2018	USA	environment	soil			41	361	303	514	16	608	63	2218	ST2218	III	SAMN11962664
48760_FSL_L7_1145	48760	FSL L7-1145	Pasteur	2018	USA	environment	soil			218	30	337	92	89	201	26	2270	ST2270	III	SAMN11962655
48761_FSL_L7_1146	48761	FSL L7-1146	Pasteur	2018	USA	environment	soil			406	68	129	80	89	377	43	2309	ST2309	III	SAMN11962691
48762_FSL_L7_1165	48762	FSL L7-1165	Pasteur	2018	USA	environment	soil			41	361	303	514	16	608	63	2218	ST2218	III	SAMN11962693
48763_FSL_L7_1173	48763	FSL L7-1173	Pasteur	2018	USA	environment	soil		4b	1	9	1	3	7	5	3	217	CC217	I	SAMN11962686
48764_FSL_L7_1309	48764	FSL L7-1309	Pasteur	2018	USA	environment	soil			410	71	389	515	304	609	260	2314	ST2314	III	SAMN11962687
48765_FSL_L7_1310	48765	FSL L7-1310	Pasteur	2018	USA	environment	soil			411	71	390	316	305	610	346	2315	ST2315	III	SAMN11962695
48766_FSL_L7_1315	48766	FSL L7-1315	Pasteur	2018	USA	environment	soil			412	155	391	516	306	350	150	2316	ST2316	III	SAMN11962698
48767_FSL_L7_1317	48767	FSL L7-1317	Pasteur	2018	USA	environment	soil			113	112	315	423	32	543	347	2244	ST2244	III	SAMN11962699
48768_FSL_L7_1326	48768	FSL L7-1326	Pasteur	2018	USA	environment	soil		1/2a	53	47	10	67	13	3	1	946	CC945	II	SAMN11962690
48769_FSL_L7_1331	48769	FSL L7-1331	Pasteur	2018	USA	environment	soil			140	30	144	171	33	309	108	958	CC959	III	SAMN11962669
48770_FSL_L7_1332	48770	FSL L7-1332	Pasteur	2018	USA	environment	soil			7	128	10	174	13	3	1	940	CC940	II	SAMN11962683
48771_FSL_L7_1336	48771	FSL L7-1336	Pasteur	2018	USA	environment	soil			5	10	8	68	1	2	92	1503	CC1503	II	SAMN11962685
48772_FSL_L7_1361	48772	FSL L7-1361	Pasteur	2018	USA	environment	soil		1/2a	8	6	386	508	1	37	1	2205	ST2205	II	SAMN11962675
48773_FSL_L7_1367	48773	FSL L7-1367	Pasteur	2018	USA	environment	soil			44	226	370	517	307	565	226	2225	ST2225	III	SAMN11962680
48774_FSL_L7_1375	48774	FSL L7-1375	Pasteur	2018	USA	environment	soil			56	30	61	72	32	155	348	2229	ST2229	III	SAMN11962659
48775_FSL_L7_1383	48775	FSL L7-1383	Pasteur	2018	USA	environment	soil			334	71	219	424	169	285	250	2280	ST2280	III	SAMN11962674
48776_FSL_L7_1393	48776	FSL L7-1393	Pasteur	2018	USA	environment	soil			413	362	392	518	75	611	13	2320	ST2320	III	SAMN11962676
48777_FSL_L7_1401	48777	FSL L7-1401	Pasteur	2018	USA	environment	soil			414	155	392	519	32	574	349	2321	ST2321	III	SAMN11962668
48778_FSL_L7_1415	48778	FSL L7-1415	Pasteur	2018	USA	environment	soil			5	10	10	8	1	314	1	2198	ST2198	II	SAMN11962660
48779_FSL_L7_1418	48779	FSL L7-1418	Pasteur	2018	USA	environment	soil		1/2a	53	10	10	18	13	3	1	2227	ST2227	II	SAMN11962651
48780_FSL_L7_1423	48780	FSL L7-1423	Pasteur	2018	USA	environment	soil		1/2a	7	363	10	18	13	509	1	2203	CC1803	II	SAMN11962653
48781_FSL_L7_1431	48781	FSL L7-1431	Pasteur	2018	USA	environment	soil			93	47	10	21	308	559	1	2238	ST2238	II	SAMN11962681
48782_FSL_L7_1432	48782	FSL L7-1432	Pasteur	2018	USA	environment	soil		1/2a	7	123	10	520	1	470	1	2204	ST2204	II	SAMN11962666
48783_FSL_L7_1439	48783	FSL L7-1439	Pasteur	2018	USA	environment	soil			414	32	146	521	113	612	350	2322	ST2322	III	SAMN11962689
48784_FSL_L7_1444	48784	FSL L7-1444	Pasteur	2018	USA	environment	soil		1/2a	396	46	8	21	1	26	351	2296	ST2296	II	SAMN12189830
48785_FSL_L7_1635	48785	FSL L7-1635	Pasteur	2018	USA	environment	soil			217	364	50	522	27	555	352	2269	ST2269	III	SAMN12189816
48786_FSL_L7_1637	48786	FSL L7-1637	Pasteur	2018	USA	environment	soil			237	365	393	523	27	390	353	2274	ST2274	III	SAMN12190464
48787_FSL_L7_1723	48787	FSL L7-1723	Pasteur	2018	USA	environment	soil			412	366	394	524	309	613	245	2317	ST2317	III	SAMN12190125
48788_FSL_L7_1725	48788	FSL L7-1725	Pasteur	2018	USA	environment	soil			412	367	395	525	32	614	245	2318	ST2318	III	SAMN12190387
48789_FSL_L7_1731	48789	FSL L7-1731	Pasteur	2018	USA	environment	soil			415	368	396	526	32	615	354	2323	ST2323	III	SAMN12190376
48790_FSL_L7_1734	48790	FSL L7-1734	Pasteur	2018	USA	environment	soil			416	11	397	527	141	384	46	2326	ST2326	III	SAMN12190400
48791_FSL_L7_1735	48791	FSL L7-1735	Pasteur	2018	USA	environment	soil			415	158	398	528	16	108	260	2324	ST2324	III	SAMN12189835
48792_FSL_L7_1737	48792	FSL L7-1737	Pasteur	2018	USA	environment	soil			393	369	99	529	32	616	238	2292	ST2292	III	SAMN12189825
48793_FSL_L7_1749	48793	FSL L7-1749	Pasteur	2018	USA	environment	soil			214	366	399	530	32	543	25	2265	ST2265	III	SAMN12190419
48794_FSL_L7_1750	48794	FSL L7-1750	Pasteur	2018	USA	environment	soil			415	116	99	225	32	617	238	2325	ST2325	III	SAMN12190497
48795_FSL_L7_1751	48795	FSL L7-1751	Pasteur	2018	USA	environment	soil			189	269	99	225	310	409	238	2256	ST2256	III	SAMN12190442
48796_FSL_L7_1752	48796	FSL L7-1752	Pasteur	2018	USA	environment	soil			189	370	64	531	236	618	355	2257	ST2257	III	SAMN12190183
48797_FSL_L7_1755	48797	FSL L7-1755	Pasteur	2018	USA	environment	soil			214	259	399	273	311	386	25	2266	ST2266	III	SAMN12190458
48798_FSL_L7_1758	48798	FSL L7-1758	Pasteur	2018	USA	environment	soil			412	158	400	532	312	619	238	2319	ST2319	III	SAMN12190432
48799_FSL_L7_1765	48799	FSL L7-1765	Pasteur	2018	USA	environment	soil			417	159	99	273	312	620	286	2327	ST2327	III	SAMN12190199
48800_FSL_L7_1775	48800	FSL L7-1775	Pasteur	2018	USA	environment	soil		1/2b	2	1	4	3	3	1	5	379	CC379	I	SAMN12190193
48801_FSL_L7_1783	48801	FSL L7-1783	Pasteur	2018	USA	environment	soil		4b	3	1	1	1	3	1	3	1	CC1	I	SAMN12190111
48802_FSL_L7_1800	48802	FSL L7-1800	Pasteur	2018	USA	environment	soil			189	371	99	533	28	620	27	2258	ST2258	III	SAMN12190213
48803_FSL_L7_1802	48803	FSL L7-1802	Pasteur	2018	USA	environment	soil		1/2b	34	1	57	3	3	1	356	2208	CC5	I	SAMN12189895
48804_FSL_L7_1808	48804	FSL L7-1808	Pasteur	2018	USA	environment	soil			299	274	99	371	238	508	25	2278	CC1734	III	SAMN12190118
48805_FSL_L7_1856	48805	FSL L7-1856	Pasteur	2018	USA	environment	soil		4b	1	2	9	1	2	5	3	219	CC4	I	SAMN12190382
48837_2017_TE_6913_1	48837	2017-TE-6913-1	Pasteur	2017	Italy	salad product	vegetation	radicchio	4b	3	1	1	16	7	1	4	218	CC218	I	CP053357.1
49_CLIP_2007_00876	49	CLIP 2007/00876	Pasteur	2007	France	clinic	human	cerebrospinal fluid	1/2b	4	4	4	3	2	1	5	3	CC3	I	ERR1100935
49283_L52	49283	L52	Pasteur	2020	Switzerland				1/2b	11	3	12	38	3	94	358	2332	CC224	I
5_CLIP_2005_00704	5	CLIP 2005/00704	Pasteur	2005	France	clinic	human	meningitis	1/2b	2	1	11	3	3	1	7	5	CC5	I	ERR1100912
50_CLIP_2007_00948	50	CLIP 2007/00948	Pasteur	2007	France	food unknown			1/2b	4	4	4	3	2	1	5	3	CC3	I	ERR1100910
51_CLIP_2007_01014	51	CLIP 2007/01014	Pasteur	2007		food unknown			1/2a	7	6	8	8	6	37	1	121	CC121	II	ERR1100933
52_CLIP_2007_01042	52	CLIP 2007/01042	Pasteur	2007	France	food unknown			1/2b	11	1	12	16	3	1	7	59	CC59	I	ERR1100918
53_CLIP_2007_01067	53	CLIP 2007/01067	Pasteur	2007	France	clinic	human	meningitis	1/2b	11	3	12	38	3	94	42	386	CC224	I	ERR1100944
54_CLIP_2007_01145	54	CLIP 2007/01145	Pasteur	2007		clinic	human	meningitis	1/2a	7	6	15	18	12	6	1	18	CC18	II	ERR1100945
55_CLIP_2007_01337	55	CLIP 2007/01337	Pasteur	2007	France	clinic	human	bacteremia	4b	1	1	12	17	2	1	3	54	CC54	I	ERR1100924
5530_XYSN	5530	XYSN	Pasteur	2011	China	agriculture	goat			7	88	106	120	1	249	1	626	CC33	II	CP007583.1
56_CLIP_2007_01345	56	CLIP 2007/01345	Pasteur	2007	France	clinic	human	cerebrospinal fluid	1/2a	7	87	8	6	1	2	1	620	CC412	II	ERR1100925
5600_1425_35	5600	1425-35	Pasteur	2013	Chile	seafood product			1/2a	7	6	8	8	6	37	1	121	CC121	II	ERR1432959
5656_QOC1	5656	QOC1	Pasteur	2010	Austria	clinic	human	bacteremia		7	7	10	4	5	24	1	403	CC403	II	NZ_CBVZ010000001.1
5657_QOC2	5657	QOC2	Pasteur	2010	Austria	clinic	human	bacteremia		7	13	19	6	1	7	1	398	CC19	II	NZ_CBVW010000001.1
57_CLIP_2007_01377	57	CLIP 2007/01377	Pasteur	2007	France	clinic	human	bacteremia	1/2a	8	6	13	6	5	2	1	14	CC14	II	ERR1100946
58_CLIP_2007_01398	58	CLIP 2007/01398	Pasteur	2007	France	clinic	human	bacteremia	1/2a	7	6	8	8	6	37	1	121	CC121	II	ERR1100947
59_CLIP_2007_01481	59	CLIP 2007/01481	Pasteur	2007	France	food unknown			1/2a	5	8	105	7	6	2	1	624	CC7	II	ERR1100914
6_CLIP_2009_00372	6	CLIP 2009/00372	Pasteur	2009	France	clinic	human	cerebrospinal fluid	4b	3	9	9	3	3	1	5	6	CC6	I	ERR1100913
60_LM07414	60	LM07414	Pasteur			food unknown			1/2a	7	6	17	6	10	8	1	13	ST13	II	ERR1100956
61_LM07416	61	LM07416	Pasteur			food unknown			1/2a	7	6	17	6	10	8	1	13	ST13	II	ERR1100957
62_LM07420	62	LM07420	Pasteur	1993		food unknown			1/2a	7	14	10	19	9	8	1	31	CC31	II	ERR1100958
6290_C02118	6290	C02118	Pasteur	2015	UK	animal unknown		silage eye	4b	3	9	9	3	3	1	5	6	CC6	I
63_LM07421	63	LM07421	Pasteur	1994		food unknown			1/2a	7	14	10	19	9	8	1	31	CC31	II	ERR1100959
64_LM07422	64	LM07422	Pasteur			food unknown			1/2a	7	14	10	19	9	8	1	31	CC31	II	ERR1100960
65_LM07423	65	LM07423	Pasteur			food unknown			1/2a	7	14	37	6	1	27	1	193	CC193	II	ERR1100961
66_LM07424	66	LM07424	Pasteur			food unknown			1/2a	7	14	37	6	1	27	1	193	CC193	II	ERR1100962
67_LM07425	67	LM07425	Pasteur			food unknown			1/2a	7	14	37	6	1	27	1	193	CC193	II	ERR1100963
68_LM07456	68	LM07456	Pasteur	1989		food unknown			1/2a	7	14	10	6	1	27	1	196	CC193	II	ERR1100964
69_CLIP_2008_00154	69	CLIP 2008/00154	Pasteur	2008	France	food unknown			4b	3	1	20	1	3	1	3	10	CC1	I	ERR1100965
7_SLCC5850	7	SLCC5850	Pasteur		UK	animal unknown	rabbit		1/2a	5	8	5	7	6	22	1	12	CC7	II	NC_018592
70_CLIP_2008_00235	70	CLIP 2008/00235	Pasteur	2008	France	food unknown			1/2a	7	10	16	7	5	2	1	155	CC155	II	ERR1100920
71_CLIP_2008_00396	71	CLIP 2008/00396	Pasteur	2008		clinic	human	bacteremia	1/2a	99	6	10	6	1	2	1	621	CC11	II	ERR1100948
72_CLIP_2008_01050	72	CLIP 2008/01050	Pasteur	2008		food unknown			1/2a	7	6	8	8	6	37	1	121	CC121	II	ERR1100966
73_CLIP_2008_01408	73	CLIP 2008/01408	Pasteur	2008	France	food unknown			4b	1	2	12	3	2	5	3	4	CC4	I	ERR1100967
74_CLIP_2008_01457	74	CLIP 2008/01457	Pasteur	2008		clinic	human	bacteremia	1/2a	5	6	2	9	5	3	1	8	CC8	II	ERR1100915
7476_FSL_F6_684	7476	FSL F6-684	Pasteur	1924	UK	animal unknown	rabbit		1/2a	5	8	5	7	6	41	1	107	CC7	II	KN050647.1
75_CLIP_2008_01516	75	CLIP 2008/01516	Pasteur	2008	France	clinic	human	bacteremia	1/2b	11	9	11	15	3	1	2	77	CC77	I	ERR1100923
75723_N18_0388	75723	N18-0388	Pasteur	2018	Switzerland	clinic	human		4b	3	9	9	3	3	1	5	6	CC6	I	GCA_013402735.1
75724_N18_0707	75724	N18-0707	Pasteur	2018	Switzerland	clinic	human		4b	3	9	9	3	3	1	5	6	CC6	I	GCA_013402705.1
75725_N18_0719	75725	N18-0719	Pasteur	2018	Switzerland	clinic	human		4b	3	9	9	3	3	1	5	6	CC6	I	GCA_013402675.1
75726_N18_1073	75726	N18-1073	Pasteur	2018	Switzerland	clinic	human		4b	3	9	9	3	3	1	5	6	CC6	I	GCA_013402655.1
75727_N18_1074	75727	N18-1074	Pasteur	2018	Switzerland	clinic	human		4b	3	9	9	3	3	1	5	6	CC6	I	GCA_013402665.1
75728_N18_1075	75728	N18-1075	Pasteur	2018	Switzerland	clinic	human		4b	3	9	9	3	3	1	5	6	CC6	I	GCA_013402635.1
75729_N18_1093	75729	N18-1093	Pasteur	2018	Switzerland	clinic	human		4b	3	9	9	3	3	1	5	6	CC6	I	GCA_013402615.1
75730_N18_1123	75730	N18-1123	Pasteur	2018	Switzerland	clinic	human		4b	3	9	9	3	3	1	5	6	CC6	I	GCA_013402575.1
75731_N18_1124	75731	N18-1124	Pasteur	2018	Switzerland	clinic	human		4b	3	9	9	3	3	1	5	6	CC6	I	GCA_013402565.1
75732_N18_1339	75732	N18-1339	Pasteur	2018	Switzerland	clinic	human		4b	3	9	9	3	3	1	5	6	CC6	I	GCA_013402535.1
75733_N18_1398	75733	N18-1398	Pasteur	2018	Switzerland	clinic	human		4b	3	9	9	3	3	1	5	6	CC6	I	GCA_013402545.1
75734_N18_1399	75734	N18-1399	Pasteur	2018	Switzerland	clinic	human		4b	3	9	9	3	3	1	5	6	CC6	I	GCA_013402515.1
75735_N20_0137	75735	N20-0137	Pasteur	2020	Switzerland	clinic	human		4b	3	9	9	3	3	1	5	6	CC6	I	GCA_013402455.1
75736_N20_0245	75736	N20-0245	Pasteur	2020	Switzerland	clinic	human		4b	3	9	9	3	3	1	5	6	CC6	I	GCA_013402465.1
75737_N20_0505	75737	N20-0505	Pasteur	2020	Switzerland	clinic	human		4b	3	9	9	3	3	1	5	6	CC6	I	GCA_013402445.1
75738_N20_0571	75738	N20-0571	Pasteur	2020	Switzerland	clinic	human		4b	3	9	9	3	3	1	5	6	CC6	I	GCA_013402435.1
75739_N20_0605	75739	N20-0605	Pasteur	2020	Switzerland	clinic	human		4b	3	9	9	3	3	1	5	6	CC6	I	GCA_013402415.1
75740_N20_0626	75740	N20-0626	Pasteur	2020	Switzerland	clinic	human		4b	3	9	9	3	3	1	5	6	CC6	I	GCA_013402365.1
75741_N20_0655	75741	N20-0655	Pasteur	2020	Switzerland	clinic	human		4b	3	9	9	3	3	1	5	6	CC6	I	GCA_013402355.1
75742_N20_0656	75742	N20-0656	Pasteur	2020	Switzerland	clinic	human		4b	3	9	9	3	3	1	5	6	CC6	I	GCA_013402375.1
75743_N20_0662	75743	N20-0662	Pasteur	2020	Switzerland	clinic	human		4b	3	9	9	3	3	1	5	6	CC6	I	GCA_013402325.1
75744_N20_0664	75744	N20-0664	Pasteur	2020	Switzerland	clinic	human		4b	3	9	9	3	3	1	5	6	CC6	I	GCA_013402315.1
75745_N20_0674	75745	N20-0674	Pasteur	2020	Switzerland	clinic	human		4b	3	9	9	3	3	1	5	6	CC6	I	GCA_013402265.1
75746_N20_689	75746	N20-689	Pasteur	2020	Switzerland	clinic	human		4b	3	9	9	3	3	1	5	6	CC6	I	GCA_013402245.1
75747_N20_725	75747	N20-725	Pasteur	2020	Switzerland	clinic	human		4b	3	9	9	3	3	1	5	6	CC6	I	GCA_013402215.1
75748_N20_737	75748	N20-737	Pasteur	2020	Switzerland	clinic	human		4b	3	9	9	3	3	1	5	6	CC6	I	GCA_013402225.1
75749_N20_742	75749	N20-742	Pasteur	2020	Switzerland	clinic	human		4b	3	9	9	3	3	1	5	6	CC6	I	GCA_013402195.1
75750_N20_743	75750	N20-743	Pasteur	2020	Switzerland	clinic	human		4b	3	9	9	3	3	1	5	6	CC6	I	GCA_013402145.1
75751_N20_753	75751	N20-753	Pasteur	2020	Switzerland	clinic	human		4b	3	9	9	3	3	1	5	6	CC6	I	GCA_013402125.1
75752_N20_754	75752	N20-754	Pasteur	2020	Switzerland	clinic	human		4b	3	9	9	3	3	1	5	6	CC6	I	GCA_013402135.1
75753_N20_771	75753	N20-771	Pasteur	2020	Switzerland	clinic	human		4b	3	9	9	3	3	1	5	6	CC6	I	GCA_013402095.1
75754_N20_778	75754	N20-778	Pasteur	2020	Switzerland	clinic	human		4b	3	9	9	3	3	1	5	6	CC6	I	GCA_013402105.1
75755_N20_851	75755	N20-851	Pasteur	2020	Switzerland	clinic	human		4b	3	9	9	3	3	1	5	6	CC6	I	GCA_013402055.1
75756_N20_861	75756	N20-861	Pasteur	2020	Switzerland	clinic	human		4b	3	9	9	3	3	1	5	6	CC6	I	GCA_013402045.1
75757_N20_639	75757	N20-639	Pasteur	2020	Switzerland	food unknown			4b	3	9	9	3	3	1	5	6	CC6	I	GCA_013402255.1
76_CLIP_2009_00261	76	CLIP 2009/00261	Pasteur	2009	France	clinic	human	cerebrospinal fluid	1/2a	5	8	5	7	6	2	1	7	CC7	II	ERR1100949
76020_APO	76020	APO	Pasteur	2018	Greece	environment	snail	Cornu aspersum maxima	4b	1	1	12	17	2	1	3	54	CC54	I
76021_H1	76021	H1	Pasteur	2018	Greece	environment	snail	Cornu aspersum maxima	1/2a	8	6	15	6	6	2	1	399	CC14	II
76022_KED1	76022	KED1	Pasteur	2018	Greece	environment	snail	Cornu aspersum maxima	1/2a	5	7	6	4	5	4	1	204	CC204	II
76023_KED3	76023	KED3	Pasteur	2018	Greece	environment	snail	Cornu aspersum maxima	1/2a	5	7	6	4	5	4	1	204	CC204	II
76024_S10i	76024	S10i	Pasteur	2018	Greece	environment	snail	Cornu aspersum maxima	4b	1	2	9	1	2	5	3	219	CC4	I
76025_S16ii	76025	S16ii	Pasteur	2018	Greece	environment	snail	Cornu aspersum maxima	4b	1	9	1	3	7	5	3	217	CC217	I
76027_S8	76027	S8	Pasteur	2018	Greece	environment	snail	Cornu aspersum maxima	4b	3	1	1	1	3	1	3	1	CC1	I
76028_S9	76028	S9	Pasteur	2018	Greece	environment	snail	Cornu aspersum maxima	4b	1	2	9	1	2	5	3	219	CC4	I
76029_S9ii	76029	S9ii	Pasteur	2018	Greece	environment	snail	Cornu aspersum maxima	4b	3	9	9	3	3	1	5	6	CC6	I
76030_SN1	76030	SN1	Pasteur	2018	Greece	environment	snail	Cornu aspersum maxima	4b	3	1	1	1	3	1	3	1	CC1	I
76031_SN3	76031	SN3	Pasteur	2018	Greece	environment	snail	Cornu aspersum maxima	4b	94	2	11	3	18	1	5	666	CC666	I
76032_SN4	76032	SN4	Pasteur	2018	Greece	environment	snail	Cornu aspersum maxima	1/2a	7	6	15	18	12	6	1	18	CC18	II
76033_SOUR	76033	SOUR	Pasteur	2018	Greece	environment	snail	Cornu aspersum maxima	4b	1	9	1	3	7	5	3	217	CC217	I
76034_SN5	76034	SN5	Pasteur	2018	Greece	environment	snail	Cornu aspersum maxima	1/2a	5	7	6	4	5	4	1	204	CC204	II
76036_S3	76036	S3	Pasteur	2018	Greece	environment	snail	Cornu aspersum maxima	4b	1	2	9	1	2	5	3	219	CC4	I
76038_JAP_Lm0002	26895	Lm0002	Multispecies	2000	Japan	meat products	pig		1/2a	5	8	5	7	6	2	1	7	CC7	II
76039_JAP_Lm0003	26896	Lm0003	Multispecies	2000	Japan	meat products	pig		1/2a	5	8	5	7	6	2	1	7	CC7	II
76040_JAP_Lm0004	26897	Lm0004	Multispecies	2000	Japan	meat products	pig		1/2a	5	8	5	7	6	2	1	7	CC7	II
76041_JAP_Lm0005	26898	Lm0005	Multispecies	2000	Japan	meat products	pig		1/2a	5	8	5	7	6	2	1	7	CC7	II
76043_JAP_Lm0007	26893	Lm0007	Multispecies	1999	Japan	clinic	human		1/2a	7	10	16	7	5	2	1	155	CC155	II
76044_JAP_Lm0008	26888	Lm0008	Multispecies	1994	Japan	clinic	human		1/2a	7	10	16	7	5	2	1	155	CC155	II
76045_JAP_Lm0009	26902	Lm0009	Multispecies	2001	Japan	clinic	human		1/2a	7	10		7	5			N.D.	CC155	II
76046_JAP_Lm0010	26876	Lm0010	Multispecies	1974	Japan	clinic	human		1/2a	7	10	16	7	5	2	1	155	CC155	II
76047_JAP_Lm0011	26903	Lm0011	Multispecies	2001	Japan	clinic	human		1/2a	7	10	16	7	5	2		155	CC155	II
76048_JAP_Lm0012	26906	Lm0012	Multispecies	2002	Japan	clinic	human		1/2a	7	10	16	7	5	2		155	CC155	II
76049_JAP_Lm0013	26960	Lm0013	Multispecies	2011	Japan	meat products	cow		1/2a	7	6	8	8	6	37	1	121	CC121	II
76050_JAP_Lm0014	26961	Lm0014	Multispecies	2011	Japan	meat products	cow		1/2a	7	6	8	8		37	1	N.D.	CC121	II
76051_JAP_Lm0015	26962	Lm0015	Multispecies	2011	Japan	meat products	cow		1/2a	7	10	16	7	5	2	1	155	CC155	II
76052_JAP_Lm0016	26976	Lm0016	Multispecies	2012	Japan	meat products	cow		1/2a	7	10	16	7	5	2	1	155	CC155	II
76055_JAP_Lm0019	26969	Lm0019	Multispecies	2011	Japan	meat products	pig		1/2a		6	8	6				N.D.	CC121	II
76056_JAP_Lm0020	26970	Lm0020	Multispecies	2011	Japan	meat products	pig		1/2a	7	10	16	7	5	2	1	155	CC155	II
76059_JAP_Lm0023	26979	Lm0023	Multispecies	2012	Japan	meat products	pig		1/2a	7		8	8		37	1	N.D.	CC121	II
76060_JAP_Lm0025	26964	Lm0025	Multispecies	2011	Japan	meat products	chicken		1/2a	7	10	16	7				N.D.	CC155	II
76062_JAP_Lm0027	26981	Lm0027	Multispecies	UN	Japan	clinic	human		1/2a	5	8	5	7		2	1	7	CC7	II
76064_JAP_Lm0030	26926	Lm0030	Multispecies	2011	Japan	agriculture	cow		1/2a	7		10			24		N.D.	CC403	II
76065_JAP_Lm0032	26927	Lm0032	Multispecies	2011	Japan	agriculture	cow		1/2a		6	15	6	5	2		N.D.	CC14	II
76066_JAP_Lm0034	26928	Lm0034	Multispecies	2011	Japan	agriculture	cow		1/2a	7		10	4		24		N.D.	CC403	II
76067_JAP_Lm0035	26929	Lm0035	Multispecies	2011	Japan	agriculture	cow		1/2a		8				2		N.D.	CC7	II
76069_JAP_Lm0039	26930	Lm0039	Multispecies	2011	Japan	agriculture	cow		1/2a	7	5	10	21		4		N.D.	CC11	II
76070_JAP_Lm0040	26931	Lm0040	Multispecies	2011	Japan	agriculture	cow		1/2a	7	6	10	6	1	2	1	11	CC11	II
76073_JAP_Lm0044	26932	Lm0044	Multispecies	2011	Japan	agriculture	cow		1/2a	7	6	15	6	5	2	1	91	CC14	II
76074_JAP_Lm0045	26922	Lm0045	Multispecies	2011	Japan	agriculture	cow		1/2a	148	14	10	19	1	8	1	325	CC31	II
76075_JAP_Lm0046	26923	Lm0046	Multispecies	2011	Japan	agriculture	cow		1/2a	7		10	19	1	8	1	325	CC31	II
76076_JAP_Lm0048	26956	Lm0048	Multispecies	2011	Japan	agriculture	cow		1/2a	5	7	3	5	1	8	6	37	CC37	II
76077_JAP_Lm0049	26907	Lm0049	Multispecies	2002	Japan	clinic	human		1/2b	3	1	1	1	3	1	3	1	CC1	I
76078_JAP_Lm0050	26899	Lm0050	Multispecies	2000	Japan	meat products	pig		1/2b	4	4	4	3	2	1	5	3	CC3	I
76079_JAP_Lm0051	26880	Lm0051	Multispecies	1987	Japan	clinic	human		1/2b	4	4	4	3	2	1	5	3	CC3	I
76080_JAP_Lm0053	26909	Lm0053	Multispecies	2002	Japan	meat products	chicken		1/2b	4		4	3	2	1	5	3	CC3	I
76081_JAP_Lm0055	26910	Lm0055	Multispecies	2002	Japan	meat products	chicken		1/2b	4	4	4	3	2	1	5	3	CC3	I
76082_JAP_Lm0056	26892	Lm0056	Multispecies	1999	Japan	clinic	human		1/2b	4	4	4	3	2	1	5	3	CC3	I
76083_JAP_Lm0057	26904	Lm0057	Multispecies	2002	Japan	clinic	human		1/2b	4	4	4	3	2	1	5	3	CC3	I
76084_JAP_Lm0058	26916	Lm0058	Multispecies	2002	Japan	salad product	pickles		1/2b	2	1	11			1		N.D.	CC5	I
76085_JAP_Lm0059	26917	Lm0059	Multispecies	2002	Japan	salad product	pickles		1/2b	2	1	11	3	3	1	7	5	CC5	I
76086_JAP_Lm0060	26913	Lm0060	Multispecies	2002	Japan	meat products	pig		1/2b	2	1	11	3		1	7	5	CC5	I
76087_JAP_Lm0061	26908	Lm0061	Multispecies	2002	Japan	environment	seaweeds		1/2b	11	1	12	16	3	1	7	59	CC59	I
76088_JAP_Lm0063	26885	Lm0063	Multispecies	1992	Japan	clinic	human		1/2b			4	14	3	39	4	87	CC87	I
76089_JAP_Lm0064	26914	Lm0064	Multispecies	2002	Japan	meat products	pig		1/2b	12	1	4	14	3	39	4	87	CC87	I
76090_JAP_Lm0065	26915	Lm0065	Multispecies	2002	Japan	meat products	pig		1/2b	12	1	4	14	3	39	4	87	CC87	I
76091_JAP_Lm0067	26886	Lm0067	Multispecies	1992	Japan	clinic	human		1/2b	7	10	16	7	5	2	1	155	CC155	II
76092_JAP_Lm0069	26911	Lm0069	Multispecies	2002	Japan	meat products	chicken		1/2b	34	39	11	15	3	1	2	288	CC288	I
76093_JAP_Lm0070	26905	Lm0070	Multispecies	2002	Japan	clinic	human		1/2b	34	39	11	60	3	1	2	330	CC288	I
76094_JAP_Lm0071	26912	Lm0071	Multispecies	2002	Japan	meat products	chicken		1/2b	4	4	4	3	2	1	5	3	CC3	I
76095_JAP_Lm0072	26881	Lm0072	Multispecies	1987	Japan	clinic	human		1/2b	11	12	4	15	3	12	2	675	CC195	I
76096_JAP_Lm0073	26877	Lm0073	Multispecies	1974	Japan	clinic	human		1/2b	34	39	11	60	3	9	2	676	CC288	I
76097_JAP_Lm0074	26878	Lm0074	Multispecies	1974	Japan	clinic	human		1/2b	4	4	4	3	2	250	5	627	CC3	I
76098_JAP_Lm0075	26879	Lm0075	Multispecies	1974	Japan	clinic	human		1/2b	1	1	11	11	2	12	5	145	CC2	I
76099_JAP_Lm0076	26883	Lm0076	Multispecies	1988	Japan	clinic	human		1/2b	7	15	15	8	6	55	9	113	CC101	II
76100_JAP_Lm0077	26887	Lm0077	Multispecies	1992	Japan	clinic	human		1/2b	7	10	16	7	5	50	1	677	CC155	II
76101_JAP_Lm0078	26884	Lm0078	Multispecies	1991	Japan	clinic	human		1/2b	7	6	8	8	6	682	1	2691	CC121	II
76102_JAP_Lm0079	26882	Lm0079	Multispecies	1987	Japan	clinic	human		1/2b	7	10	16	7	5	38	1	678	CC155	II
76103_JAP_Lm0080	26963	Lm0080	Multispecies	2011	Japan	meat products	cow		1/2b	12	1	4	14	3	39	4	87	CC87	I
76104_JAP_Lm0081	26971	Lm0081	Multispecies	2011	Japan	meat products	pig		1/2b	12	1	4	14		39		87	CC87	I
76105_JAP_Lm0082	26972	Lm0082	Multispecies	2011	Japan	meat products	pig		1/2b	4	4	4	3	2	1	5	3	CC3	I
76106_JAP_Lm0083	26973	Lm0083	Multispecies	2011	Japan	meat products	pig		1/2b	4	4	4	3	2	1	5	3	CC3	I
76107_JAP_Lm0084	26980	Lm0084	Multispecies	2012	Japan	meat products	pig		1/2b	4	4	4	3		1	5	3	N.D.	I
76108_JAP_Lm0085	26965	Lm0085	Multispecies	2011	Japan	meat products	chicken		1/2b	2	1	11	3	3	1	7	5	CC5	I
76109_JAP_Lm0086	26966	Lm0086	Multispecies	2011	Japan	meat products	chicken		1/2b	4	4	4	3	2	1	5	3	CC3	I
76110_JAP_Lm0087	26978	Lm0087	Multispecies	2012	Japan	meat products	chicken		1/2b	34	39	11	60	3	1	2	330	CC288	I
76111_JAP_Lm0089	26933	Lm0089	Multispecies	2011	Japan	agriculture	cow		1/2b	11	1	12	16	3	1	7	59	CC59	I
76112_JAP_Lm0090	26934	Lm0090	Multispecies	2011	Japan	agriculture	cow		1/2b			12		3			N.D.	CC224	I
76113_JAP_Lm0091	26935	Lm0091	Multispecies	2011	Japan	agriculture	cow		1/2b	11	96	4	16	2	1	5	736	CC736	I
76114_JAP_Lm0092	26936	Lm0092	Multispecies	2011	Japan	agriculture	cow		1/2b	11	1	12	16		1		59	CC59	I
76115_JAP_Lm0093	26937	Lm0093	Multispecies	2011	Japan	agriculture	cow		1/2b	11	1	11	38	352	39	5	2692	CC379	I
76116_JAP_Lm0094	26938	Lm0094	Multispecies	2011	Japan	agriculture	cow		1/2b	11	3	4	26		1	4	517	CC517	I
76117_JAP_Lm0095	26939	Lm0095	Multispecies	2011	Japan	agriculture	cow		1/2b	11	3		38		94	2	N.D.	CC224	I
76118_JAP_Lm0096	26955	Lm0096	Multispecies	2011	Japan	environment	silage		1/2b	11	3	12	38	3	94	2	224	CC224	I
76119_JAP_Lm0097	26940	Lm0097	Multispecies	2011	Japan	agriculture	cow		1/2b	11	9	12	3	3	1	4	489	CC489	I
76120_JAP_Lm0098	26941	Lm0098	Multispecies	2011	Japan	agriculture	cow		1/2b	11	9	12	3	3	1	4	489	CC489	I
76121_JAP_Lm0100	26942	Lm0100	Multispecies	2011	Japan	agriculture	cow		1/2b	2	4	12	3	3	94	2	392	CC392	I
76122_JAP_Lm0101	26943	Lm0101	Multispecies	2011	Japan	agriculture	cow		1/2b	11	1	11	38	2	39	5	429	CC379	I
76123_JAP_Lm0104	26944	Lm0104	Multispecies	2011	Japan	agriculture	cow		1/2b		1						N.D.	CC379	I
76124_JAP_Lm0105	26945	Lm0105	Multispecies	2011	Japan	agriculture	cow		1/2b	2	4	12	3	3	94	2	392	CC392	I
76125_JAP_Lm0106	26950	Lm0106	Multispecies	2011	Japan	agriculture	colostrum		1/2b	11	1	11	38	2	39	5	429	CC379	I
76126_JAP_Lm0107	26951	Lm0107	Multispecies	2011	Japan	agriculture	colostrum		1/2b	11			38	3	94	2	N.D.	CC224	I
76127_JAP_Lm0108	26957	Lm0108	Multispecies	2011	Japan	agriculture	cow		1/2b	11	9	12	3		1	4	489	CC489	I
76128_JAP_Lm0110	26958	Lm0110	Multispecies	2011	Japan	agriculture	cow		1/2b		1	11	38	2	39		429	CC379	I
76133_JAP_Lm0129	26890	Lm0129	Multispecies	1998	Japan	clinic	human		1/2b	4	4	4					N.D.	CC3	I
76134_JAP_Lm0131	26920	Lm0131	Multispecies	2007	Japan	meat products	pig		4b	3	1	1	1	3	1	3	1	CC1	I
76135_JAP_Lm0132	26982	Lm0132	Multispecies	UN	Japan	clinic	human		4b	1	1	11	11	2	1		N.D.	CC2	I
76136_JAP_Lm0134	26894	Lm0134	Multispecies	2000	Japan	clinic	human		4b				1				N.D.	CC1	I
76137_JAP_Lm0136	26900	Lm0136	Multispecies	2000	Japan	meat products	pig		4b	1	1	11	11		1		N.D.	CC2	I
76138_JAP_Lm0137	26983	Lm0137	Multispecies	UN	Japan	clinic	human		4b	1	1	11	11	2	1	5	2	CC2	I
76139_JAP_Lm0142	26921	Lm0142	Multispecies	2007	Japan	salad product	vegetation	pickles	4b	3	9	9	3	3	1	5	6	CC6	I
76140_JAP_Lm0143	26891	Lm0143	Multispecies	1998	Japan	clinic	human		4b	3	9	9	3	3	1	5	6	CC6	I
76141_JAP_Lm0144	26919	Lm0144	Multispecies	2007	Japan	meat products	cow		4b	3	1	1	1	3	1	3	1	CC1	I
76142_JAP_Lm0145	26918	Lm0145	Multispecies	2007	Japan	seafood product			4b	1	1	11	11		1	5	N.D.	CC2	I
76143_JAP_Lm0147	26901	Lm0147	Multispecies	2000	Japan	meat products	pig		4b	3			16		1		N.D.	CC218	I
76144_JAP_Lm0149	26977	Lm0149	Multispecies	2012	Japan	meat products	cow		4b	3	1	1	1	3	1	3	1	CC1	I
76145_JAP_Lm0150	26967	Lm0150	Multispecies	2011	Japan	meat products	chicken		4b	3	9	9	3	3	1	5	6	CC6	I
76146_JAP_Lm0151	26968	Lm0151	Multispecies	2011	Japan	meat products	chicken		4b	3	9	9	3	3	1	5	6	CC6	I
76147_JAP_Lm0152	26889	Lm0152	Multispecies	1998	Japan	clinic	human		4b	3	1	1	1	3	1	3	1	CC1	I
76148_JAP_Lm0153	26946	Lm0153	Multispecies	2011	Japan	agriculture	cow		4b	1	51	11	13	2	5	5	382	CC183	I
76149_JAP_Lm0154	26947	Lm0154	Multispecies	2011	Japan	agriculture	cow		4b	1	2	12	3	2	5	3	4	CC4	I
76150_JAP_Lm0156	26948	Lm0156	Multispecies	2011	Japan	agriculture	cow		4b	3	1	1	1	3	1	3	1	CC1	I
76151_JAP_Lm0157	26949	Lm0157	Multispecies	2011	Japan	agriculture	cow		4b	3	1	1	1	3	1	3	1	CC1	I
76152_JAP_Lm0158	26952	Lm0158	Multispecies	2011	Japan	agriculture	colostrum		4b	3	1	1	1	3	1	3	1	CC1	I
76153_JAP_Lm0160	26953	Lm0160	Multispecies	2011	Japan	agriculture	colostrum		4b	3	9	9	3	3	1	5	6	CC6	I
76154_JAP_Lm0162	26954	Lm0162	Multispecies	2011	Japan	environment	raccoon		4b	1	2	12	3	2	5	3	4	CC4	I
76155_JAP_Lm0164	26924	Lm0164	Multispecies	2011	Japan	agriculture	cow		4b	3	1	1	1	3	1	3	1	CC1	I
76156_JAP_Lm0166	26925	Lm0166	Multispecies	2011	Japan	environment	silage		4b	1	1	11	11	2	1	5	2	CC2	I
76157_JAP_Lm0167	26974	Lm0167	Multispecies	2012	Japan	meat products	cow		4b	3	1	1	1	3	1	3	1	CC1	I
76158_JAP_Lm0168	26959	Lm0168	Multispecies	2011	Japan	agriculture	cow		4b	3	1	1	1	3	1	3	1	CC1	I
76159_JAP_Lm0170	26975	Lm0170	Multispecies	2012	Japan	meat products	cow		4b	1	1	11	11	2	1	5	2	CC2	I
77_CLIP_2009_00335	77	CLIP 2009/00335	Pasteur	2009		food unknown			1/2a	5	7	6	4	5	4	1	204	CC204	II	ERR1100931
7723_CLIP_13993	7723	CLIP 13993	Pasteur		France				4b	1	1	11	11	2	1	5	2	CC2	I
7724_CLIP_13994	7724	CLIP 13994	Pasteur		France				4b	1	1	11	11	2	1	5	2	CC2	I
7725_CLIP_53018	7725	CLIP 53018	Pasteur		France				1/2a	7	10	16	7	5	2	1	155	CC155	II
7726_CLIP_56373	7726	CLIP 56373	Pasteur		France				4b	3	1	1	1	3	9	3	63	CC1	I
7727_CLIP_57886	7727	CLIP 57886	Pasteur		France				1/2a	7	14	10	19	9	8	1	31	CC31	II
7728_CLIP_57900	7728	CLIP 57900	Pasteur		France				1/2a	7	10	16	7	5	2	1	155	CC155	II
7729_CLIP_58618	7729	CLIP 58618	Pasteur		France				1/2b	11	3	12	38	3	94	2	224	CC224	I
7730_CLIP_58924	7730	CLIP 58924	Pasteur		France				1/2a	7	14	10	19	9	8	1	31	CC31	II
7731_CLIP_68707	7731	CLIP 68707	Pasteur		France				1/2a	5	7	3	5	1	8	6	37	CC37	II
7732_CLIP_70991	7732	CLIP 70991	Pasteur		France				4b	1	2	166	3	2	5	3	165	CC4	I
7733_CLIP_74314	7733	CLIP 74314	Pasteur		France				4b	3	1	1	1	3	1	3	1	CC1	I
7734_CLIP_74466	7734	CLIP 74466	Pasteur		France				4b	1	1	12	17	2	11	3	166	CC54	I
7735_CLIP_75561	7735	CLIP 75561	Pasteur		France				1/2c	6	5	6	4	1	63	1	123	CC9	II
7736_CLIP_80770	7736	CLIP 80770	Pasteur		France				1/2a	7	6	17	6	10	8	1	13	ST13	II
7737_CLIP_86396	7737	CLIP 86396	Pasteur		France				4b	1	1	11	11	2	1	5	2	CC2	I
7739_CLIP_86823	7739	CLIP 86823	Pasteur		France				1/2a	7	10	16	7	5	2	1	155	CC155	II
7740_CLIP_89404	7740	CLIP 89404	Pasteur		France				1/2a	7	14	10	19	9	8	1	31	CC31	II
7741_CLIP_89484	7741	CLIP 89484	Pasteur		France				1/2a	7	14	10	19	9	91	1	167	CC31	II
7742_CLIP_89515	7742	CLIP 89515	Pasteur		France				1/2a	7	14	10	19	9	8	1	31	CC31	II
7743_CLIP_89664	7743	CLIP 89664	Pasteur		France				1/2a	7	14	10	19	9	8	1	31	CC31	II
7744_CLIP_90709	7744	CLIP 90709	Pasteur		France				1/2a	7	10	16	7	5	2	1	155	CC155	II
7745_CLIP_90710	7745	CLIP 90710	Pasteur		France				1/2a	7	10	16	7	5	2	1	155	CC155	II
7746_CLIP_91022	7746	CLIP 91022	Pasteur		France				1/2a	7	6	8	8	6	37	1	121	CC121	II
7747_CLIP_9568	7747	CLIP 9568	Pasteur		France				4b	1	1	11	11	2	1	5	2	CC2	I
7748_CLIP_96348	7748	CLIP 96348	Pasteur		France				1/2b	11	1	12	16	3	1	7	59	CC59	I
7749_CLIP_96369	7749	CLIP 96369	Pasteur		France				1/2b	11		12	16	3	1	7	N.D.	CC59	I
7750_CLIP_2006_01545	7750	CLIP 2006/01545	Pasteur		France				1/2a	7	10	16	7	5	2	1	155	CC155	II
7751_CLIP_2006_00912	7751	CLIP 2006/00912	Pasteur		France				1/2b	11	1	12	16	3	1	7	59	CC59	I
7752_CLIP_2007_01406	7752	CLIP 2007/01406	Pasteur		France				1/2a	7	6	8	8	6	37	1	121	CC121	II
7753_CLIP_2008_01433	7753	CLIP 2008/01433	Pasteur		France				1/2b	11	9	11	15	3	1	2	77	CC77	I
78_CLIP_2009_00402	78	CLIP 2009/00402	Pasteur	2009		food unknown			1/2b	2	1	11	3	3	1	7	5	CC5	I	ERR1100968
7847_CLIP_48266	7847	CLIP 48266	Pasteur		France				1/2a	7	14	10	19	9	8	1	31	CC31	II
7848_CLIP_60344	7848	CLIP 60344	Pasteur		France				1/2a	7	6	17	6	10	8	1	13	ST13	II
7849_CLIP_71614	7849	CLIP 71614	Pasteur		France				1/2b	11	9	11	15	3	1	2	77	CC77	I
7850_CLIP_85299	7850	CLIP 85299	Pasteur		France				1/2a	7	14	10	19	9	8	1	31	CC31	II
7851_CLIP_86467	7851	CLIP 86467	Pasteur		France				4b	1	1	11	11	2	1	5	2	CC2	I
7852_CLIP_87255	7852	CLIP 87255	Pasteur		France				1/2a	7	6	17	6	10	8	1	13	ST13	II
7853_CLIP_96367	7853	CLIP 96367	Pasteur		France				1/2b	11	1	12	16	3	1	7	59	CC59	I
7854_CLIP_2006_01642	7854	CLIP 2006/01642	Pasteur		France				4b	3	9	9	3	3	1	5	6	CC6	I
7855_CLIP_2007_00551	7855	CLIP 2007/00551	Pasteur		France				1/2b	11	3	12	38	3	94	2	224	CC224	I
7865_CLIP_76801	7865	CLIP 76801	Pasteur		France				4b	3	1	1	1	3	12	3	79	CC1	I
79_CLIP_2009_00432	79	CLIP 2009/00432	Pasteur	2009		food unknown			1/2c	6	64	6	4	1	4	1	441	CC9	II	ERR1100969
7916_CLIP_1998_76801	7916	CLIP 1998/76801	Pasteur		France				4b	3	1	1	1	3	12	3	79	CC1	I
8_08_5578	8	1978-08-01	Pasteur	2008	Canada	clinic	human	bacteremia	1/2a	57	6	2	29	5	3	1	292	CC8	II	NC_013766; NC_013767
80_CLIP_2009_00521	80	CLIP 2009/00521	Pasteur	2009	France	food unknown			1/2c	6	64	6	4	1	4	1	441	CC9	II	ERR1100916
81_CLIP_2009_00558	81	CLIP 2009/00558	Pasteur	2009	France	clinic	human	meningitis	4b	1	2	12	3	2	5	3	4	CC4	I	ERR1100911
82_CLIP_2009_00701	82	CLIP 2009/00701	Pasteur	2009	France	food unknown			4b	1	1	11	11	2	1	5	2	CC2	I	ERR1100970
83_CLIP_2009_00865	83	CLIP 2009/00865	Pasteur	2009	France	clinic	human	meningitis	4b	1	1	11	11	2	1	5	2	CC2	I	ERR1100909
84_CLIP_2009_00942	84	CLIP 2009/00942	Pasteur	2008		food unknown			1/2c	100	5	6	4	1	4	1	622	CC9	II	ERR1100971
85_CLIP_2009_01004	85	CLIP 2009/01004	Pasteur	2009	France	clinic	human	cerebrospinal fluid	1/2c	6	5	6	4	1	4	1	9	CC9	II	ERR1100950
86_CLIP_2009_01092	86	CLIP 2009/01092	Pasteur	2009		clinic	human	cerebrospinal fluid	4b	3	9	9	3	3	1	5	6	CC6	I	ERR1100951
87_CLIP_2009_01099	87	CLIP 2009/01099	Pasteur	2009	France	clinic	human	bacteremia	1/2a	5	7	3	5	1	8	6	37	CC37	II	ERR1100926
88_LM10_00505	88	LM10-00505	Pasteur	2010	France	clinic	human	cerebrospinal fluid	4b	3	18	27	3	4	1	5	194	CC315	I	ERR1100930
89_CLIP_1989_13656	89	CLIP 1989/13656	Pasteur	1989		clinic	human		4b	1	1	11	11	2	225	5	553	CC2	I	ERR1100934
9_FSL_R2_561	9	FSL R2-561	Pasteur						1/2c	6	5	6	4	1	4	1	9	CC9	II	NC_017546
90_LM57179	90	LM57179	Pasteur	1994	France	clinic	human	meningitis	1/2c	6	5	6	4	1	4	1	9	CC9	II	ERR1100972
91_LM6186	91	LM6186	Pasteur	1987	France	clinic	human	meningitis	1/2c	6	5	6	4	1	4	1	9	CC9	II	ERR1100973
92_LM73068	92	LM73068	Pasteur	1996	France			meningitis	1/2a	7	6	8	8	6	37	1	121	CC121	II	ERR1100974
93_LM77097	93	LM77097	Pasteur	1998	France	clinic	human	meningitis	1/2c	6	5	6	4	1	4	1	9	CC9	II	ERR1100975
9327_CLIP_2008_01432	9327	CLIP 2008/01432	Pasteur	2008					1/2b	11	9	11	15	3	1	2	77	CC77	I
94_LM80661	94	LM80661	Pasteur	1999	France	clinic	human	meningitis	1/2c	6	5	6	4	1	4	1	9	CC9	II	ERR1100976
9448_CLIP_2008_01435	9448	CLIP 2008/01435	Pasteur	2016	France				1/2b	11	9	11	15	3	1	2	77	CC77	I
95_LM83088	95	LM83088	Pasteur	2000	France	clinic	human	cerebrospinal fluid	1/2a	7	6	19	6	1	24	1	19	CC19	II	ERR1100952
96_M7	96	M7	Pasteur	0	China	dairy product	cow	milk		19	17	22	25	15	79	12	201	CC69	III	NC_017537
97_FSL_J1_225	97	FSL J1-225	Pasteur	1983	USA	clinic	human		4b	1	1	11	11	2	11	5	290	CC2	I	GCA_000212455.1
98_SLCC2372	98	SLCC2372	Pasteur						1/2c	6	5	6	4	1	62	1	122	CC9	II	NC_018588; NC_018889
9836_AR008	9836	AR008	Pasteur	2015	UK	agriculture	cow	healthy bovine eye	1/2a	5	8	5	7	6	22	1	12	CC7	II
9837_G03652	9837	G03652	Pasteur	2015	UK	animal unknown		meningitis	1/2b	11	1	12	16	3	1	7	59	CC59	I
9838_7644	9838	7644	Pasteur	2015	UK	animal unknown		abortion	1/2c	6	5	6	4	1	62	1	122	CC9	II
9839_C08389	9839	C08389	Pasteur	2015	UK	animal unknown		abortion fetal stomach content	1/2a	5	8	5	7	6	2	1	7	CC7	II
99_SLCC2378	99	SLCC2378	Pasteur	0	UK	animal unknown			4b	3	1	1	1	3	11	3	73	CC1	I	NC_018585
